# Supplementary material for: Replicative Senescence-Associated LINE1 Methylation and LINE1-Alu Expression Levels in Human Endothelial Cells
Source: Cells. 2022 Nov 27;11(23):3799. doi: 10.3390/cells11233799 (PMC9739197; doi:10.3390/cells11233799)
Supplement: Supplementary file 1 [file cells-11-03799-s001.zip]

Archive with 4 entries (4 files):
- Figure S1.pdf
- __MACOSX/._Figure S1.pdf
- Supplementary File 1.xlsx
- __MACOSX/._Supplementary File 1.xlsx
