# Supplementary material for: Replicative Senescence-Associated LINE1 Methylation and LINE1-Alu Expression Levels in Human Endothelial Cells
Source: Cells. 2022 Nov 27;11(23):3799. doi: 10.3390/cells11233799 (PMC9739197; doi:10.3390/cells11233799)
Supplement: Supplementary file 1 [file cells-11-03799-s001.zip › Supplementary File 1.xlsx]

## Sheet: LINE1
Supplementary File 1. Methylation differences of LINE1 transposable elements between senescent and young HUVECs. Methylation of CpG sites is expressed as DNAm score, ranging from 0 to 1. CpG probes with a Benjamini-Hochberg adjusted p-value <0.05 are displayed.
CpG ID	Chromosome	Chromosomal location	RepeatMasker annotation	DNAm Young HUVECs	SD	DNAm Senescent HUVECs	SD	DNAm difference (Senescent – Young)	p-value	BH-adjusted p-value
cg13117953	7	complement(157706117^157706118)	L1ME3E	0.604815	0.00320096	0.0390082	0.00109422	-0.565807	8.51756e-10	6.65123e-05
cg15102731	5	complement(180561011^180561012)	L1MEg	0.87954	0.00460689	0.0925402	0.00524638	-0.786999	4.12902e-09	8.81785e-05
cg06138714	17	complement(33780343^33780344)	L1ME1	0.735689	0.00622468	0.0358722	0.00505736	-0.699817	1.14969e-08	9.97112e-05
cg06085038	17	complement(45946982^45946983)	L1ME3A	0.822947	0.00166595	0.615932	0.00168752	-0.207015	1.14743e-08	9.97112e-05
cg25387466	21	complement(19195209^19195210)	L1MEc	0.729292	0.00375232	0.121208	0.00578748	-0.608084	1.10328e-08	9.97112e-05
cg24170212	14	complement(46358139^46358140)	L1PA2	0.890782	0.00318095	0.422065	0.00438062	-0.468717	1.18609e-08	9.97112e-05
cg13228884	3	complement(127793383^127793384)	L1ME2z	0.703514	0.0046562	0.0455584	0.00709711	-0.657956	1.84595e-08	0.00010435
cg25428494	4	complement(84255411^84255412)	L1PB4	0.693131	0.00694766	0.0768721	0.00399454	-0.616259	1.90599e-08	0.00010443
cg17270475	7	80642464^80642465	L1MEg1	0.192115	0.00996767	0.935979	0.00527721	0.743864	3.52136e-08	0.000116986
cg19748181	20	complement(58106111^58106112)	L1MC1	0.889051	0.00310065	0.108516	0.0119306	-0.780535	4.14489e-08	0.000120069
cg07397108	15	complement(22562214^22562215)	L1MEf	0.635947	0.00328064	0.152155	0.00703414	-0.483792	4.41388e-08	0.000121493
cg00245856	13	complement(113707783^113707784)	L1MC4	0.861657	0.00881153	0.106545	0.00876488	-0.755112	4.88955e-08	0.000124818
cg04969406	22	complement(37977425^37977426)	L1ME4a	0.828397	0.00680366	0.148236	0.00959536	-0.680161	5.95937e-08	0.000128449
cg07527685	17	complement(20481830^20481831)	L1ME4a	0.584545	0.00244575	0.318164	0.00395509	-0.266382	6.18713e-08	0.000128449
cg15560408	14	complement(70951060^70951061)	L1MA6	0.442548	0.0049029	0.127917	0.00320855	-0.314631	8.01305e-08	0.00013084
cg13329368	19	complement(46790792^46790793)	L1MC5	0.929208	0.00558333	0.59135	0.00407985	-0.337858	1.16887e-07	0.000133459
cg01533970	3	complement(54467946^54467947)	L1MDb	0.411653	0.00577943	0.0737019	0.00362058	-0.337952	1.10458e-07	0.000133459
cg13696276	17	complement(9950632^9950633)	L1M6	0.432814	0.00121155	0.0806417	0.00740909	-0.352173	1.3754e-07	0.000137538
cg16806458	22	complement(21389821^21389822)	L1MC1	0.573995	0.00934215	0.0454073	0.00644961	-0.528588	1.41683e-07	0.00013788
cg21177183	9	complement(129281647^129281648)	L1MC4a	0.825659	0.0103503	0.0427441	0.0132163	-0.782915	1.40762e-07	0.00013788
cg02637698	7	complement(157726812^157726813)	L1MC4	0.897169	0.00103839	0.585493	0.00667791	-0.311677	1.47216e-07	0.000138736
cg09718607	1	complement(160362706^160362707)	L1MEe	0.849821	0.0100539	0.0808874	0.0134414	-0.768934	1.51226e-07	0.000138736
cg24844943	7	complement(48040090^48040091)	L1MB8	0.354736	0.00472494	0.0612533	0.00435741	-0.293483	1.53204e-07	0.000138869
cg06632577	10	complement(28582533^28582534)	L1ME5	0.497329	0.00562056	0.0360478	0.0085835	-0.461281	1.62988e-07	0.000141327
cg05511794	7	complement(53812419^53812420)	L1PA15	0.766823	0.0135053	0.111865	0.00534267	-0.654958	1.61021e-07	0.000141327
cg05100204	12	complement(57341429^57341430)	L1M1	0.771149	0.00761062	0.115546	0.0125512	-0.655603	1.67328e-07	0.000143038
cg13452448	10	complement(75120253^75120254)	L1MC4	0.897315	0.00418617	0.635638	0.00434145	-0.261677	1.87878e-07	0.000146558
cg09120722	4	complement(186549051^186549052)	L1MC2	0.886375	0.0192834	0.0473296	0.0027365	-0.839045	1.93329e-07	0.000147646
cg23321567	6	complement(41402672^41402673)	L1MC3	0.49547	0.00972804	0.0488338	0.00356498	-0.446636	1.92809e-07	0.000147646
cg27539233	14	complement(88846229^88846230)	L1MA2	0.62269	0.00844637	0.0669735	0.00984786	-0.555717	1.97809e-07	0.000148068
cg25013443	11	complement(107331110^107331111)	L1MC4	0.593634	0.00990634	0.0637028	0.00754564	-0.529932	2.03032e-07	0.000149549
cg03785532	19	complement(36409164^36409165)	L1MC5	0.675223	0.0137106	0.0572594	0.00519505	-0.617964	2.10991e-07	0.000150077
cg09963645	4	complement(102314547^102314548)	L1MEd	0.590173	0.00373888	0.110583	0.0107501	-0.47959	2.11212e-07	0.000150108
cg20929826	14	complement(42980608^42980609)	L1M2	0.522298	0.010893	0.033567	0.00461789	-0.488731	2.2867e-07	0.000152152
cg23087661	1	complement(2940825^2940826)	L1MDa	0.804527	0.00419701	0.512212	0.00582136	-0.292316	2.41872e-07	0.000153386
cg26500033	6	complement(166585954^166585955)	L1M6	0.363688	0.00549893	0.0444629	0.00564638	-0.319225	2.47397e-07	0.000154345
cg22624572	18	complement(13886087^13886088)	L1PB4	0.686306	0.0131176	0.102777	0.00601149	-0.583528	2.48929e-07	0.000154345
cg07556569	3	complement(53860720^53860721)	L1MC1	0.695319	0.00755741	0.251121	0.00798183	-0.444199	2.49641e-07	0.000154481
cg03886989	18	complement(61330596^61330597)	L1MB7	0.592507	0.00866682	0.0548029	0.0102081	-0.537704	2.56091e-07	0.000155465
cg22987383	5	complement(158456264^158456265)	L1M5	0.776196	0.00676783	0.0879391	0.0159681	-0.688257	2.68409e-07	0.000157158
cg24015889	17	2951719^2951720	L1M5	0.618683	0.00603877	0.911362	0.00426253	0.292679	2.7082e-07	0.000157158
cg06483046	5	complement(52239660^52239661)	L1PA16	0.838025	0.0028896	0.474531	0.00868638	-0.363494	2.6781e-07	0.000157158
cg15087683	17	6817692^6817693	L1PBb	0.55995	0.00484235	0.912856	0.00751218	0.352906	2.73869e-07	0.000157188
cg03095358	4	complement(46534014^46534015)	L1MEg	0.285367	0.0056174	0.0366217	0.00292077	-0.248745	2.79417e-07	0.0001574
cg07350016	12	complement(130337265^130337266)	L1ME3B	0.497297	0.0105905	0.0398789	0.00514702	-0.457418	2.92323e-07	0.000158674
cg18849727	16	complement(79368221^79368222)	L1ME3	0.748676	0.00438934	0.466016	0.00584934	-0.28266	2.98269e-07	0.000159924
cg26999053	17	complement(8414418^8414419)	L1MA2	0.756283	0.00669162	0.110383	0.015534	-0.6459	3.13016e-07	0.000160065
cg09500196	16	8963749^8963750	L1MB7	0.631739	0.0063401	0.90643	0.00342254	0.274691	3.15053e-07	0.000160065
cg08323989	19	complement(31723793^31723794)	L1ME2	0.775848	0.0181632	0.0625902	0.00373133	-0.713257	3.0405e-07	0.000160065
cg03565113	14	complement(70259365^70259366)	L1ME3C	0.412056	0.00680307	0.047996	0.00663205	-0.36406	3.08751e-07	0.000160065
cg20436596	10	complement(114975963^114975964)	L1MC4a	0.6933	0.0118773	0.127815	0.00896763	-0.565485	3.19345e-07	0.000160669
cg04357925	12	123394957^123394958	L1MEg	0.855034	0.000643784	0.951847	0.00253321	0.0968134	3.53597e-07	0.000164871
cg19112128	18	8450292^8450293	L1MC4	0.43683	0.011596	0.917428	0.00611402	0.480598	3.68426e-07	0.000167038
cg00385561	9	complement(98983703^98983704)	L1MD3	0.899159	0.00155539	0.510244	0.0105483	-0.388916	3.75995e-07	0.000168113
cg22345069	5	complement(6795634^6795635)	L1ME3	0.803078	0.0182156	0.0820699	0.0080298	-0.721008	3.86747e-07	0.000169583
cg15104839	19	complement(46932612^46932613)	L1MC4	0.792406	0.00877857	0.0995767	0.0170148	-0.692829	3.88129e-07	0.000169671
cg12510723	1	complement(208619598^208619599)	L1PB3	0.689121	0.0134265	0.114651	0.00858178	-0.574471	3.9399e-07	0.000170292
cg15177669	11	complement(2233123^2233124)	L1MB5	0.797203	0.00977302	0.169812	0.0146241	-0.627391	4.11126e-07	0.000172413
cg13088086	12	complement(82868907^82868908)	L1M7	0.544167	0.00515617	0.076125	0.0121712	-0.468042	4.23357e-07	0.000174271
cg13233355	11	complement(72472164^72472165)	L1MC5	0.925957	0.00426612	0.656603	0.00641421	-0.269354	4.45194e-07	0.000176508
cg16042094	6	complement(158252033^158252034)	L1MEe	0.822996	0.00786921	0.534765	0.00266934	-0.288231	4.59694e-07	0.000177171
cg25216674	3	complement(142563374^142563375)	L1ME2z	0.701912	0.0170201	0.0500483	0.00809679	-0.651863	4.65073e-07	0.000177573
cg08296461	9	129175987^129175988	L1M6	0.618425	0.00752293	0.932241	0.00529927	0.313816	4.91934e-07	0.000178771
cg07145234	9	complement(123642351^123642352)	L1ME3	0.320914	0.00723933	0.0239713	0.00485912	-0.296943	4.94574e-07	0.000179051
cg16579136	3	complement(137677134^137677135)	L1MC5	0.861687	0.0191634	0.0832111	0.0125074	-0.778476	4.96834e-07	0.00017928
cg24970403	21	complement(43556366^43556367)	L1MB5	0.780564	0.0100952	0.108335	0.017092	-0.672229	5.05943e-07	0.000179735
cg11002709	12	56923557^56923558	L1MB8	0.736536	0.00108838	0.810943	0.00190966	0.0744073	5.0669e-07	0.000179735
cg23824254	11	complement(15647463^15647464)	L1ME5	0.787606	0.00842711	0.306225	0.0115026	-0.481381	5.12266e-07	0.000179986
cg01452169	11	complement(2243973^2243974)	L1MEc	0.872151	0.0025741	0.65026	0.00605836	-0.221891	5.15312e-07	0.000179986
cg23710764	16	complement(33933086^33933087)	L1MA9	0.410311	0.00472242	0.180687	0.00496501	-0.229623	5.27601e-07	0.00018008
cg17735890	2	complement(127747826^127747827)	L1MDa	0.539688	0.0131534	0.0562016	0.00631074	-0.483486	5.51552e-07	0.000183227
cg03338569	5	complement(134769357^134769358)	L1ME3A	0.680953	0.0153652	0.0483752	0.0113714	-0.632577	5.54759e-07	0.000183227
cg01481265	13	complement(29796324^29796325)	L1ME3C	0.334393	0.00885881	0.0408438	0.000275005	-0.293549	5.52897e-07	0.000183227
cg11183418	15	complement(56795038^56795039)	L1M3f	0.530523	0.0108063	0.154859	0.00363547	-0.375664	5.64498e-07	0.000184574
cg12589456	6	complement(32034447^32034448)	L1MB7	0.735593	0.017549	0.06711	0.0103767	-0.668483	5.75558e-07	0.000184989
cg19529535	6	complement(158379311^158379312)	L1MEc	0.850727	0.0121203	0.389698	0.00717423	-0.46103	5.79493e-07	0.000185043
cg06124141	9	96228951^96228952	L1MC4a	0.43535	0.00993477	0.919537	0.01109	0.484187	5.94876e-07	0.000185975
cg01695279	15	complement(83733816^83733817)	L1ME4a	0.367127	0.00669878	0.106644	0.00442796	-0.260484	6.00797e-07	0.000186373
cg27236714	2	complement(168701981^168701982)	L1PB1	0.827088	0.0171981	0.2212	0.00735151	-0.605888	6.04104e-07	0.000186373
cg17431301	4	complement(910018^910019)	L1ME1	0.838884	0.0102594	0.120834	0.0198268	-0.71805	6.21501e-07	0.000186374
cg21593746	7	42883440^42883441	L1ME5	0.636274	0.00362033	0.859105	0.00588603	0.222831	6.15268e-07	0.000186374
cg14985534	5	complement(12623939^12623940)	L1PB3	0.818418	0.0193129	0.102633	0.0110081	-0.715786	6.18864e-07	0.000186374
cg01245604	19	40191390^40191391	L1PREC2	0.590599	0.00458983	0.904246	0.00862147	0.313647	6.25565e-07	0.000186628
cg01577609	6	complement(39610383^39610384)	L1MB7	0.299257	0.00646566	0.0406098	0.00481869	-0.258647	6.28483e-07	0.000186695
cg15097640	10	complement(82401261^82401262)	L1PA6	0.436441	0.0108643	0.0334823	0.00656609	-0.402959	6.5516e-07	0.000189105
cg09830604	1	233251100^233251101	L1MD1	0.502727	0.00533855	0.866152	0.0101791	0.363425	6.65546e-07	0.000190028
cg11225947	10	complement(43729252^43729253)	L1ME3A	0.824189	0.00870356	0.46999	0.00709031	-0.354199	6.71215e-07	0.000190213
cg11909010	8	complement(143465790^143465791)	L1M4	0.699636	0.00299965	0.123738	0.0180964	-0.575898	6.84636e-07	0.000190741
cg25658612	3	40175622^40175623	L1P1	0.408104	0.0110549	0.902978	0.0112216	0.494874	6.82857e-07	0.000190741
cg18646240	1	complement(40626599^40626600)	L1ME3C	0.526999	0.00824909	0.116419	0.010223	-0.41058	6.96935e-07	0.000191521
cg03432774	1	complement(21033761^21033762)	L1M5	0.579333	0.0114896	0.0990398	0.010289	-0.480293	7.07262e-07	0.000192486
cg03162779	11	complement(2308362^2308363)	L1MC4	0.557236	0.0130975	0.104237	0.00633067	-0.453	7.07368e-07	0.000192486
cg26104981	16	complement(16247320^16247321)	L1MB2	0.85299	0.0102357	0.516937	0.00378197	-0.336053	7.39421e-07	0.000193919
cg24524379	3	46600244^46600245	L1MEf	0.27695	0.0173856	0.962431	0.0140199	0.685481	7.4952e-07	0.000193999
cg02980650	10	complement(7446012^7446013)	L1MA4	0.857271	0.00588129	0.626495	0.00477912	-0.230776	7.73354e-07	0.00019458
cg14293674	10	complement(18995362^18995363)	L1MC1	0.890345	0.00745705	0.563316	0.00771717	-0.32703	7.71157e-07	0.00019458
cg12140416	2	complement(214788425^214788426)	L1PA14	0.424738	0.00564686	0.0419372	0.01123	-0.3828	7.732e-07	0.00019458
cg04488703	6	14117117^14117118	L1ME4a	0.21526	0.0182341	0.868465	0.0113931	0.653205	7.80699e-07	0.000195412
cg21433623	11	complement(3199657^3199658)	L1ME1	0.657739	0.0107263	0.299512	0.00510437	-0.358227	8.04119e-07	0.000196835
cg05444548	10	complement(75119064^75119065)	L1ME3F	0.423434	0.00843314	0.0896053	0.00712522	-0.333829	7.95556e-07	0.000196835
cg07973162	4	complement(69435250^69435251)	L1PBa1	0.542325	0.0134093	0.120453	0.00408006	-0.421872	8.10303e-07	0.000197086
cg10436941	18	complement(14086176^14086177)	L1M3e	0.405682	0.0082442	0.0559259	0.00819628	-0.349756	8.11683e-07	0.000197309
cg21605772	5	complement(160617030^160617031)	L1MB5	0.410792	0.00562411	0.0887173	0.00913859	-0.322074	8.19407e-07	0.00019746
cg09461021	22	complement(20969574^20969575)	L1MB3	0.626718	0.0167989	0.0451054	0.00977759	-0.581613	8.2953e-07	0.000197932
cg19742649	1	complement(204874737^204874738)	L1ME3F	0.839912	0.0196321	0.149351	0.0121287	-0.690561	8.29282e-07	0.000197932
cg20056298	18	complement(63984403^63984404)	L1MCc	0.538393	0.0142884	0.0649425	0.00682715	-0.47345	8.3229e-07	0.000198167
cg27217167	17	complement(231359^231360)	L1ME3A	0.54382	0.0139308	0.0709007	0.00767245	-0.47292	8.50513e-07	0.000199564
cg08845167	9	complement(139160997^139160998)	L1MEc	0.708163	0.00987285	0.384827	0.00455735	-0.323337	8.50642e-07	0.000199564
cg04377850	16	88677643^88677644	L1PB4	0.517539	0.00706982	0.865937	0.00934676	0.348398	8.51407e-07	0.000199688
cg18610295	7	4705521^4705522	L1M5	0.193523	0.00301486	0.390363	0.00590123	0.19684	8.5421e-07	0.000199759
cg00360969	12	complement(113263806^113263807)	L1PA10	0.456889	0.0106851	0.104784	0.00520973	-0.352105	8.63928e-07	0.000200598
cg09613911	3	complement(11888722^11888723)	L1MB5	0.811687	0.0076624	0.467019	0.00879556	-0.344668	8.72477e-07	0.000201151
cg14755567	12	complement(29206668^29206669)	L1ME2	0.815705	0.00547312	0.62234	0.00363089	-0.193365	8.85141e-07	0.000202224
cg17583656	19	complement(15813040^15813041)	L1PBa	0.528775	0.00754413	0.29157	0.00284873	-0.237206	8.88199e-07	0.00020248
cg18791605	1	complement(160965201^160965202)	L1MA9	0.612574	0.00543709	0.079724	0.0173089	-0.53285	8.93685e-07	0.000202539
cg13849907	5	complement(174892501^174892502)	L1ME2	0.506175	0.0149133	0.0477408	0.00470499	-0.458434	9.00305e-07	0.00020264
cg09965165	10	complement(75119462^75119463)	L1MC4	0.583327	0.0126793	0.0715188	0.0120195	-0.511809	9.02849e-07	0.000202664
cg07389125	6	complement(19214001^19214002)	L1MCb	0.549696	0.0111157	0.0678972	0.0122259	-0.481799	9.19897e-07	0.000203486
cg08865094	15	complement(68335142^68335143)	L1MB4	0.873803	0.00766602	0.647346	0.00129961	-0.226456	9.24113e-07	0.000203744
cg16450710	3	complement(150222486^150222487)	L1MA5	0.349148	0.00559882	0.0355729	0.0092118	-0.313575	9.28638e-07	0.000203809
cg14840384	16	complement(87919019^87919020)	L1M5	0.372586	0.00986831	0.0550419	0.0046883	-0.317544	9.31746e-07	0.000203818
cg01593378	9	complement(88135871^88135872)	L1M5	0.566155	0.00645866	0.055536	0.0163495	-0.510619	9.34006e-07	0.000204035
cg14180415	4	complement(7374582^7374583)	L1ME1	0.761096	0.0024197	0.439918	0.0108068	-0.321179	9.39824e-07	0.000204312
cg02498084	15	complement(88119492^88119493)	L1ME1	0.847218	0.0137189	0.170426	0.0190646	-0.676792	9.64462e-07	0.000205284
cg05685185	20	complement(60484360^60484361)	L1ME3A	0.646098	0.00743096	0.0568068	0.0190571	-0.589291	9.65153e-07	0.000205284
cg00811122	3	complement(13177747^13177748)	L1ME3F	0.565131	0.0128874	0.176523	0.00399021	-0.388608	9.65785e-07	0.000205284
cg03231199	5	complement(8634333^8634334)	L1PA17	0.615896	0.0174055	0.0783178	0.0068707	-0.537578	9.76118e-07	0.000205907
cg17059000	17	complement(79150651^79150652)	L1M3	0.789494	0.0169872	0.296992	0.00250598	-0.492502	9.82398e-07	0.000206218
cg01399860	9	complement(136889061^136889062)	L1M5	0.824192	0.0204447	0.122161	0.0135987	-0.70203	9.94964e-07	0.000206797
cg16502931	4	94746669^94746670	L1MC4	0.606405	0.0103964	0.920988	0.00376918	0.314583	1.01525e-06	0.000208067
cg27175943	16	complement(85334190^85334191)	L1MB4	0.864597	0.00253231	0.642538	0.00739059	-0.222059	1.01853e-06	0.000208174
cg16560909	6	complement(99812405^99812406)	L1MC4a	0.851312	0.00813209	0.298262	0.0177423	-0.55305	1.03114e-06	0.000208245
cg24890976	12	complement(64170848^64170849)	L1MA3	0.621855	0.0140685	0.103179	0.01179	-0.518676	1.04276e-06	0.000208427
cg09987466	3	complement(18030722^18030723)	L1MA6	0.50932	0.00932776	0.110784	0.0106142	-0.398536	1.05061e-06	0.000208994
cg15765459	3	complement(149740968^149740969)	L1PB1	0.380767	0.00784067	0.106889	0.0058031	-0.273878	1.06978e-06	0.000209477
cg20062413	2	160655179^160655180	L1MC4a	0.497292	0.00631644	0.809221	0.0091705	0.311929	1.07961e-06	0.000210108
cg03102352	1	complement(17409984^17409985)	L1MC4a	0.537032	0.00355723	0.0969929	0.0153364	-0.440039	1.08922e-06	0.000210518
cg18248420	1	complement(40190508^40190509)	L1ME1	0.200207	0.00115441	0.0561407	0.00502604	-0.144067	1.09139e-06	0.000210518
cg10785547	12	complement(4647032^4647033)	L1ME3	0.315088	0.00536923	0.056533	0.00754807	-0.258555	1.0951e-06	0.000210535
cg20148334	1	209815452^209815453	L1ME4a	0.0679077	0.0113568	0.463521	0.00863227	0.395613	1.12375e-06	0.00021253
cg27280872	2	complement(20631248^20631249)	L1ME3C	0.904751	0.00501825	0.651786	0.00764953	-0.252965	1.13721e-06	0.00021339
cg09967440	10	127444969^127444970	L1MCc	0.346353	0.0100041	0.683136	0.0069572	0.336783	1.13924e-06	0.000213615
cg11491002	8	complement(49044542^49044543)	L1ME3E	0.297596	0.00249927	0.0422738	0.00891071	-0.255323	1.14739e-06	0.000213997
cg12227401	4	complement(185189393^185189394)	L1M6	0.498195	0.0163334	0.0392127	0.00350629	-0.458982	1.1665e-06	0.000214744
cg11966496	8	complement(31456029^31456030)	L1ME1	0.832705	0.0139611	0.343776	0.0112	-0.488928	1.19369e-06	0.000215881
cg26968089	9	complement(88409534^88409535)	L1M4	0.289514	0.00495025	0.0606652	0.0068013	-0.228849	1.21345e-06	0.000216856
cg07539948	8	complement(79765492^79765493)	L1MA10	0.569404	0.016584	0.0565614	0.00895799	-0.512843	1.21282e-06	0.000216856
cg02763933	7	complement(971351^971352)	L1MB7	0.834835	0.0148771	0.10899	0.0223771	-0.725845	1.24842e-06	0.000218102
cg24522611	15	complement(20150724^20150725)	L1MEf	0.521363	0.0143388	0.114525	0.00461595	-0.406837	1.24912e-06	0.000218102
cg22069501	10	complement(119483046^119483047)	L1ME4a	0.542418	0.0038435	0.0901844	0.0163845	-0.452233	1.27463e-06	0.000219831
cg04136817	17	complement(32369686^32369687)	L1ME1	0.788798	0.0198684	0.248164	0.00365523	-0.540634	1.29573e-06	0.000220801
cg16380846	9	complement(30773390^30773391)	L1M5	0.711582	0.0072586	0.393067	0.00945171	-0.318515	1.30242e-06	0.000220919
cg19379569	10	complement(134079358^134079359)	L1ME2	0.744701	0.0144946	0.0888313	0.0198039	-0.65587	1.30286e-06	0.000220919
cg15703820	20	complement(36130330^36130331)	L1M5	0.49901	0.00916197	0.0854941	0.0125294	-0.413516	1.31934e-06	0.000221402
cg20387556	3	complement(12326521^12326522)	L1MB7	0.901954	0.00732619	0.669249	0.00475474	-0.232705	1.31873e-06	0.000221402
cg02094813	12	complement(99324621^99324622)	L1MB7	0.356078	0.0117186	0.0431415	0.0010536	-0.312937	1.32803e-06	0.000221564
cg19757261	10	complement(44222463^44222464)	L1M4	0.53049	0.0114146	0.227645	0.00057408	-0.302845	1.34801e-06	0.000222089
cg05514485	4	complement(167245670^167245671)	L1MCa	0.287594	0.00271267	0.0841745	0.0071822	-0.20342	1.3484e-06	0.000222109
cg21833750	1	complement(194628200^194628201)	L1MC2	0.581402	0.0143943	0.136052	0.00878236	-0.44535	1.36569e-06	0.000222209
cg21987238	16	complement(81770775^81770776)	L1MB3	0.867674	0.00688428	0.570849	0.00890345	-0.296825	1.37351e-06	0.000222295
cg09579538	11	complement(130364103^130364104)	L1MCa	0.795313	0.0113522	0.395395	0.0101246	-0.399918	1.39087e-06	0.000223031
cg04677581	7	complement(158625220^158625221)	L1MC4	0.899024	0.0044136	0.203926	0.0263521	-0.695098	1.45074e-06	0.00022498
cg12363496	5	complement(135147130^135147131)	L1MA8	0.734205	0.0243283	0.067436	0.00833233	-0.666769	1.47015e-06	0.000225559
cg14791790	14	complement(22131947^22131948)	L1PA10	0.593318	0.0100924	0.177208	0.0124774	-0.41611	1.47006e-06	0.000225559
cg08369780	19	complement(35393314^35393315)	L1M5	0.755033	0.0251861	0.0594058	0.00925298	-0.695628	1.47088e-06	0.000225573
cg15482682	22	complement(24974344^24974345)	L1ME1	0.862614	0.012562	0.317898	0.0169207	-0.544715	1.48858e-06	0.000226565
cg24458874	17	complement(45400353^45400354)	L1MA7	0.665846	0.0117086	0.131285	0.017057	-0.534561	1.49082e-06	0.000226752
cg25563513	17	complement(9797203^9797204)	L1MB3	0.824203	0.0099246	0.50061	0.00764313	-0.323593	1.4921e-06	0.000226752
cg16466270	4	complement(122305076^122305077)	L1MD2	0.581761	0.0182632	0.0397968	0.0104676	-0.541964	1.5122e-06	0.00022833
cg12114963	1	complement(228122362^228122363)	L1MEg	0.828147	0.00344527	0.557422	0.00995298	-0.270725	1.52211e-06	0.000228588
cg06192220	11	complement(3257489^3257490)	L1MEc	0.818109	0.0233128	0.144179	0.0121569	-0.673929	1.53917e-06	0.000229563
cg03721890	5	complement(170791038^170791039)	L1MC4	0.666604	0.0180433	0.0625899	0.0152377	-0.604014	1.55282e-06	0.000230099
cg12040381	8	59426764^59426765	L1MB7	0.203879	0.0124665	0.84102	0.0215899	0.637141	1.5575e-06	0.000230325
cg27304476	1	complement(147750012^147750013)	L1M5	0.340519	0.00679673	0.0833724	0.00745044	-0.257147	1.57174e-06	0.000230649
cg08890645	2	complement(195411062^195411063)	L1MA5	0.653546	0.0220242	0.0904648	0.00263867	-0.563081	1.59997e-06	0.000231833
cg02325811	11	107611864^107611865	L1P4a	0.267518	0.00826729	0.530367	0.00622912	0.26285	1.59796e-06	0.000231833
cg06850651	11	complement(2785580^2785581)	L1MEg	0.518266	0.0169677	0.0285689	0.00932407	-0.489697	1.62326e-06	0.000233038
cg26421810	9	complement(131791075^131791076)	L1MA7	0.207542	0.00458321	0.0447857	0.00452715	-0.162756	1.63066e-06	0.000233489
cg26790305	4	complement(109414353^109414354)	L1MA8	0.197229	0.00244194	0.0413757	0.00566703	-0.155853	1.63263e-06	0.000233512
cg24725647	3	complement(127544607^127544608)	L1MD2	0.901529	0.00506136	0.602303	0.0107335	-0.299225	1.64347e-06	0.00023417
cg12570636	3	complement(13889180^13889181)	L1MB3	0.870231	0.00617567	0.626497	0.00747035	-0.243734	1.66137e-06	0.000235097
cg05049638	1	complement(44867471^44867472)	L1ME4a	0.791184	0.00268384	0.210329	0.022952	-0.580855	1.66415e-06	0.000235097
cg25720419	10	complement(108626325^108626326)	L1PA12	0.748767	0.0172968	0.159532	0.0158367	-0.589235	1.66694e-06	0.000235216
cg02832783	6	91449638^91449639	L1PA7	0.355073	0.0191085	0.895099	0.00986999	0.540026	1.67124e-06	0.000235405
cg15417269	2	complement(103673143^103673144)	L1MA2	0.810054	0.0100661	0.222553	0.0211541	-0.587501	1.6796e-06	0.000235622
cg01434396	10	complement(127335150^127335151)	L1ME4a	0.601939	0.00216819	0.100805	0.0198885	-0.501134	1.68745e-06	0.000235824
cg02773272	4	104228112^104228113	L1P4b	0.0976161	0.0127109	0.429579	0.00406743	0.331963	1.73527e-06	0.000237573
cg08752141	3	58149979^58149980	L1MC4a	0.179213	0.0126422	0.804261	0.0218051	0.625047	1.75642e-06	0.000238448
cg16185760	3	complement(127252969^127252970)	L1MD3	0.724152	0.0137778	0.382176	0.000605614	-0.341975	1.75694e-06	0.000238448
cg01300557	16	complement(898875^898876)	L1MB5	0.847523	0.0106826	0.572529	0.00304482	-0.274994	1.76847e-06	0.000238823
cg16661099	19	52741019^52741020	L1MA4	0.615619	0.0073335	0.910745	0.00944437	0.295126	1.78989e-06	0.000239393
cg21479923	5	complement(59326667^59326668)	L1M5	0.821672	0.0185905	0.128578	0.0211148	-0.693094	1.80297e-06	0.000239779
cg14206783	4	complement(53545326^53545327)	L1MC5	0.455498	0.00915473	0.0621898	0.0130994	-0.393309	1.81064e-06	0.000240007
cg04581538	1	complement(2578470^2578471)	L1MEf	0.778788	0.0246188	0.123729	0.010129	-0.655059	1.81176e-06	0.000240007
cg15014761	9	complement(6450942^6450943)	L1MC4a	0.640262	0.0018726	0.10847	0.0215348	-0.531792	1.81324e-06	0.000240067
cg17513953	9	complement(129274228^129274229)	L1M5	0.203557	0.00516033	0.0340862	0.00460766	-0.169471	1.84443e-06	0.000240926
cg14079748	7	complement(45656933^45656934)	L1MA5	0.634952	0.0223741	0.0647785	0.00654101	-0.570173	1.85561e-06	0.000241527
cg20510908	6	complement(52206916^52206917)	L1MD2	0.829392	0.00597311	0.538111	0.0103011	-0.291281	1.85502e-06	0.000241527
cg17734137	20	58647209^58647210	L1M5	0.245042	0.0114406	0.55655	0.00564725	0.311508	1.86901e-06	0.000241813
cg19075191	7	complement(92850086^92850087)	L1MEd	0.782537	0.0137445	0.0744275	0.0256772	-0.70811	1.90066e-06	0.000243232
cg02147364	12	complement(9966812^9966813)	L1M2	0.281447	0.0098623	0.0169123	0.00467971	-0.264534	1.9259e-06	0.000243881
cg09006667	21	complement(39457654^39457655)	L1MC4	0.705674	0.00486976	0.330127	0.0147285	-0.375547	1.93355e-06	0.000244064
cg09603545	2	complement(98910476^98910477)	L1MC4	0.370775	0.0073098	0.0612475	0.0105166	-0.309528	1.9468e-06	0.000244406
cg03418150	12	complement(64920869^64920870)	L1MA8	0.659456	0.0188508	0.114061	0.0124732	-0.545395	1.95947e-06	0.000244834
cg20853696	6	complement(90609487^90609488)	L1MC1	0.756972	0.00485804	0.105432	0.0265686	-0.65154	1.96123e-06	0.000244911
cg10507819	7	complement(155429644^155429645)	L1MD3	0.315219	0.0116106	0.0351236	0.00104976	-0.280095	1.99299e-06	0.000246246
cg18882314	7	complement(4085305^4085306)	L1ME1	0.809584	0.0122746	0.434202	0.00974569	-0.375382	2.01813e-06	0.000246955
cg01094495	5	96633033^96633034	L1MA3	0.274013	0.0179232	0.75301	0.00892328	0.478998	2.02717e-06	0.000247472
cg18646689	12	complement(95206029^95206030)	L1M4c	0.632436	0.0179237	0.107964	0.0126766	-0.524472	2.03866e-06	0.000247673
cg10575128	3	complement(179881046^179881047)	L1PA17	0.722105	0.00925542	0.484377	0.00365552	-0.237728	2.0389e-06	0.000247673
cg19528730	1	complement(204874593^204874594)	L1PREC2	0.531413	0.0112299	0.0564957	0.0164107	-0.474918	2.04112e-06	0.000247728
cg04828971	1	complement(51790036^51790037)	L1MEd	0.916885	0.00777614	0.629473	0.00919778	-0.287412	2.04803e-06	0.000247893
cg20341089	10	121447367^121447368	L1MEg	0.423712	0.00926754	0.835157	0.0145906	0.411446	2.06842e-06	0.000248408
cg25983781	1	complement(207056127^207056128)	L1MB7	0.754217	0.00875076	0.410728	0.0115084	-0.343489	2.08412e-06	0.00024866
cg17005162	1	complement(246999707^246999708)	L1MB8	0.559722	0.0116787	0.0545113	0.017777	-0.505211	2.08629e-06	0.00024866
cg17878237	2	complement(31899470^31899471)	L1PB3	0.877478	0.0037465	0.392895	0.0200351	-0.484583	2.0785e-06	0.00024866
cg08007241	10	complement(134449938^134449939)	L1PB4	0.878253	0.00714121	0.599821	0.00929181	-0.278432	2.08395e-06	0.00024866
cg27266073	4	complement(99087848^99087849)	L1M1	0.587078	0.0167246	0.0493821	0.0152808	-0.537696	2.09241e-06	0.000248676
cg08596472	16	complement(70887650^70887651)	L1MD1	0.753107	0.00431601	0.62461	0.00328542	-0.128497	2.10844e-06	0.000249232
cg00899995	4	complement(19184324^19184325)	L1PA7	0.899105	0.00594974	0.681997	0.00698211	-0.217108	2.11634e-06	0.000249669
cg13687176	20	complement(21734776^21734777)	L1ME3A	0.333426	0.0107702	0.03853	0.00627214	-0.294896	2.11866e-06	0.000249733
cg04768488	16	70808233^70808234	L1MC4a	0.583142	0.0147595	0.935769	0.00229166	0.352626	2.13744e-06	0.000250222
cg08153784	12	31522339^31522340	L1M5	0.609327	0.0127826	0.920882	0.00333247	0.311556	2.14596e-06	0.000250535
cg09764652	14	complement(55712439^55712440)	L1MA8	0.759554	0.0167832	0.25928	0.0130344	-0.500273	2.16171e-06	0.000250932
cg13996193	8	19533749^19533750	L1MEf	0.661306	0.00626547	0.859435	0.00562829	0.198129	2.16812e-06	0.000251441
cg09775825	1	73191077^73191078	L1PA13	0.386433	0.00754953	0.698184	0.0109103	0.311751	2.17822e-06	0.00025192
cg23749104	17	78978750^78978751	L1MB8	0.316982	0.00396719	0.801083	0.0202457	0.484101	2.19016e-06	0.000252127
cg02089848	11	complement(24476912^24476913)	L1MD1	0.517451	0.0154244	0.0759587	0.0107804	-0.441493	2.19171e-06	0.000252179
cg12898747	13	38249979^38249980	L1MEc	0.561607	0.0120922	0.889114	0.00708409	0.327507	2.22624e-06	0.000253116
cg09930387	7	2950957^2950958	L1ME3A	0.646462	0.00454458	0.893411	0.00954653	0.246949	2.23107e-06	0.000253286
cg03344309	16	complement(84281611^84281612)	L1ME3A	0.826816	0.00540508	0.432504	0.0159994	-0.394312	2.23392e-06	0.000253346
cg15251539	12	complement(6844904^6844905)	L1MD2	0.632592	0.0158723	0.0593367	0.0187435	-0.573256	2.23737e-06	0.00025343
cg06484848	1	complement(230926835^230926836)	L1MB8	0.796646	0.00692024	0.527172	0.00925099	-0.269474	2.24306e-06	0.000253519
cg16637961	3	complement(13177818^13177819)	L1ME3F	0.717952	0.00759613	0.188484	0.0214312	-0.529468	2.25813e-06	0.000254058
cg07272042	16	85860163^85860164	L1M5	0.7946	0.00108801	0.903041	0.00454584	0.108441	2.29183e-06	0.000254475
cg18576304	13	complement(20794399^20794400)	L1MA10	0.895515	0.0102176	0.600096	0.00772654	-0.295419	2.34723e-06	0.000255685
cg05459970	15	complement(27749412^27749413)	L1MEc	0.502623	0.00850586	0.0786283	0.0163704	-0.423995	2.37939e-06	0.000256844
cg14389499	8	complement(144000084^144000085)	L1MC1, L1MCa	0.534832	0.0102907	0.147093	0.0133855	-0.387739	2.38686e-06	0.000256866
cg06070534	2	complement(55792683^55792684)	L1MA4A	0.890853	0.00806112	0.706273	0.000645762	-0.18458	2.44598e-06	0.00025866
cg04232829	10	complement(120581835^120581836)	L1ME3	0.826517	0.00574246	0.580326	0.00914603	-0.246192	2.45782e-06	0.00025898
cg27397824	2	complement(17150204^17150205)	L1MC5	0.421202	0.00875925	0.0601433	0.013237	-0.361058	2.47935e-06	0.00026002
cg19033502	15	complement(24544654^24544655)	L1M4	0.344749	0.00982055	0.0692261	0.00711394	-0.275523	2.49084e-06	0.000260393
cg05654059	1	complement(1957805^1957806)	L1MB5	0.897091	0.00744255	0.614062	0.00999635	-0.283029	2.49554e-06	0.000260393
cg11633239	19	complement(53523153^53523154)	L1PA13	0.175498	0.00126145	0.0298342	0.00628765	-0.145664	2.49379e-06	0.000260393
cg16182457	7	75592134^75592135	L1ME1	0.269372	0.0208944	0.78687	0.00913156	0.517498	2.50234e-06	0.000260688
cg24970360	4	complement(184297580^184297581)	L1MA5	0.793758	0.0133961	0.44638	0.0075176	-0.347378	2.53818e-06	0.000261846
cg04200243	15	complement(92486438^92486439)	L1MB2	0.419032	0.0152683	0.0509753	0.00574687	-0.368057	2.56213e-06	0.000262552
cg20640025	20	complement(44329456^44329457)	L1M5	0.818255	0.0251492	0.179817	0.0130278	-0.638438	2.57104e-06	0.000262984
cg16502438	2	complement(16042462^16042463)	L1MB4	0.587595	0.013252	0.249898	0.00700875	-0.337696	2.57788e-06	0.00026308
cg22942210	14	complement(69654470^69654471)	L1MC2	0.809506	0.0123434	0.51709	0.00401134	-0.292416	2.576e-06	0.00026308
cg16616600	2	complement(207663052^207663053)	L1MB3	0.757282	0.0194342	0.136341	0.0195646	-0.620941	2.58202e-06	0.000263141
cg03194226	3	45066832^45066833	L1MC4	0.11027	0.00782569	0.32124	0.00520663	0.21097	2.61535e-06	0.000264337
cg02241503	8	complement(67782504^67782505)	L1MB7	0.667714	0.00363712	0.261403	0.0177848	-0.40631	2.64447e-06	0.000265184
cg04393532	17	complement(72279380^72279381)	L1MB5	0.600201	0.0156027	0.231689	0.00529086	-0.368512	2.65164e-06	0.000265338
cg11230866	6	complement(150400090^150400091)	L1MEg	0.553347	0.00752003	0.0510434	0.0212709	-0.502303	2.70111e-06	0.000266489
cg20163038	19	complement(7145750^7145751)	L1MC4	0.440652	0.0170854	0.0526782	0.00351976	-0.387974	2.71241e-06	0.000266799
cg18453551	3	complement(128226565^128226566)	L1ME3E	0.760472	0.0293778	0.0578362	0.0120867	-0.702636	2.77284e-06	0.000268982
cg00552271	17	complement(79467524^79467525)	L1MB3	0.768669	0.0289134	0.0731953	0.0124515	-0.695473	2.78601e-06	0.000269229
cg07107116	8	43097631^43097632	L1MB4	0.705312	0.00588627	0.915169	0.00745858	0.209858	2.78872e-06	0.000269343
cg04198545	3	complement(64431584^64431585)	L1ME1	0.881639	0.00536163	0.631929	0.00995563	-0.24971	2.7904e-06	0.000269388
cg20937204	15	complement(92875587^92875588)	L1ME5	0.491326	0.0158807	0.0695324	0.0106272	-0.421794	2.79533e-06	0.000269447
cg04561511	20	complement(25678677^25678678)	L1MA4	0.490169	0.00605058	0.22056	0.0106759	-0.269609	2.84798e-06	0.000270923
cg19386337	4	complement(1111641^1111642)	L1MCa	0.68312	0.0183902	0.136454	0.0169985	-0.546666	2.92241e-06	0.000272879
cg13268162	1	complement(228141997^228141998)	L1MD2	0.23682	0.00271806	0.0350054	0.00887154	-0.201815	2.96472e-06	0.000274168
cg08589864	2	complement(130906043^130906044)	L1M4c	0.78941	0.00693625	0.346915	0.0191837	-0.442495	2.99691e-06	0.000274737
cg12347471	1	complement(17409975^17409976)	L1MC4a	0.63818	0.00938358	0.247316	0.0154527	-0.390864	3.03673e-06	0.000275969
cg05922070	6	complement(69282932^69282933)	L1PA17	0.223843	0.00684987	0.0290525	0.0058655	-0.19479	3.04803e-06	0.000276195
cg22264898	18	3297176^3297177	L1PB3	0.214972	0.0111125	0.619756	0.0151329	0.404784	3.07074e-06	0.000276914
cg13143688	14	complement(92466722^92466723)	L1MC3	0.663729	0.00622788	0.230773	0.0191142	-0.432956	3.08404e-06	0.000277234
cg00408263	13	complement(113131547^113131548)	L1MC3	0.374051	0.0106503	0.0765927	0.00885186	-0.297458	3.11703e-06	0.000278092
cg02362984	17	complement(42201844^42201845)	L1ME4a	0.834247	0.00257255	0.570986	0.0119927	-0.263261	3.12615e-06	0.000278191
cg10293230	5	complement(117396742^117396743)	L1MA8	0.453832	0.0133165	0.0705135	0.011968	-0.383319	3.15786e-06	0.000279277
cg08537599	3	complement(127054683^127054684)	L1MA8	0.861187	0.00736298	0.593829	0.0101418	-0.267358	3.20337e-06	0.000280452
cg09836914	6	complement(33449182^33449183)	L1MA9	0.718761	0.0122693	0.222103	0.0198629	-0.496658	3.23932e-06	0.000281038
cg04065419	3	complement(62799139^62799140)	L1P4	0.262112	0.00884964	0.0319381	0.00626889	-0.230173	3.26945e-06	0.000281867
cg02853478	22	50527958^50527959	L1MC	0.571453	0.00746497	0.897592	0.0134411	0.326139	3.27649e-06	0.000282056
cg04751736	14	complement(86568210^86568211)	L1PA3	0.669691	0.0053227	0.428327	0.0100644	-0.241364	3.28432e-06	0.000282355
cg17204337	15	complement(91639877^91639878)	L1ME3	0.739033	0.0211506	0.11993	0.0202228	-0.619103	3.31105e-06	0.000283388
cg24883441	7	complement(158783017^158783018)	L1MC4a	0.682884	0.00690431	0.49311	0.00579072	-0.189775	3.37223e-06	0.00028511
cg18157642	8	complement(104992636^104992637)	L1MA2	0.518819	0.00794598	0.0913151	0.0186822	-0.427504	3.37377e-06	0.000285162
cg15363965	20	complement(61955995^61955996)	L1M5	0.889686	0.0263451	0.182498	0.0208811	-0.707187	3.38699e-06	0.000285505
cg17263194	22	complement(32454525^32454526)	L1ME4a	0.651005	0.0197873	0.0990966	0.0172347	-0.551909	3.38971e-06	0.000285505
cg27342825	6	3118198^3118199	L1MB3	0.726448	0.00444642	0.940414	0.00917332	0.213966	3.41775e-06	0.000286283
cg09350528	2	complement(62132126^62132127)	L1MB7	0.779305	0.0239534	0.203387	0.0135021	-0.575918	3.44663e-06	0.000287262
cg27228177	19	complement(54419440^54419441)	L1ME2z	0.758976	0.0165712	0.145298	0.0241755	-0.613678	3.45138e-06	0.000287485
cg25714009	13	complement(54119705^54119706)	L1M3e	0.623442	0.00284662	0.466929	0.00693157	-0.156514	3.48488e-06	0.000288232
cg18483609	15	complement(90262685^90262686)	L1MEc	0.651146	0.00754607	0.285384	0.0159048	-0.365762	3.55906e-06	0.000290246
cg05114739	2	240238904^240238905	L1MC4	0.385607	0.00996742	0.832604	0.019073	0.446997	3.56338e-06	0.00029042
cg27605889	4	complement(81660494^81660495)	L1MA2	0.722218	0.0147717	0.4062	0.00373932	-0.316018	3.58505e-06	0.000290728
cg25820993	14	complement(63623631^63623632)	L1MA9	0.926923	0.0158881	0.57557	0.00586177	-0.351353	3.57959e-06	0.000290728
cg04359865	1	complement(158476266^158476267)	L1ME1	0.285783	0.00854213	0.0287424	0.00897773	-0.257041	3.5831e-06	0.000290728
cg16190837	1	complement(166954417^166954418)	L1MEc	0.825613	0.0127386	0.245327	0.0248824	-0.580286	3.57154e-06	0.000290728
cg10647825	4	complement(36395876^36395877)	L1MC3	0.831599	0.0202949	0.313115	0.014624	-0.518484	3.59352e-06	0.000290983
cg07567589	20	complement(46130154^46130155)	L1MC4	0.422073	0.00786769	0.169936	0.00929314	-0.252137	3.60729e-06	0.000291293
cg15022604	1	complement(111329947^111329948)	L1M2a	0.470495	0.0136107	0.0485462	0.0151971	-0.421949	3.62433e-06	0.000291603
cg03199285	13	complement(29598098^29598099)	L1MC4	0.499494	0.0149975	0.0546274	0.0154272	-0.444866	3.62874e-06	0.000291603
cg07725204	14	complement(40297066^40297067)	L1ME1	0.607701	0.0267883	0.0547743	0.000352853	-0.552927	3.65518e-06	0.000292406
cg16119776	5	complement(167912403^167912404)	L1MA9	0.919302	0.00552598	0.287996	0.0301415	-0.631306	3.68173e-06	0.000293249
cg26545913	6	complement(66819090^66819091)	L1ME1	0.792705	0.0196156	0.157299	0.0238535	-0.635406	3.7009e-06	0.000293561
cg23645550	2	complement(74821099^74821100)	L1MEf	0.888393	0.00812898	0.448399	0.0198061	-0.439994	3.71752e-06	0.000293718
cg17076635	8	complement(144484205^144484206)	L1MC2	0.358503	0.00590074	0.0741542	0.0125391	-0.284349	3.74142e-06	0.000294285
cg14535138	11	complement(132947723^132947724)	L1ME5	0.808683	0.00462788	0.474213	0.0156468	-0.334471	3.75605e-06	0.000294489
cg16091165	7	complement(31268664^31268665)	L1MA4A	0.5071	0.0169027	0.0767681	0.0125087	-0.430332	3.78067e-06	0.000295244
cg00670456	20	complement(51801595^51801596)	L1MC4	0.630288	0.00595995	0.132767	0.0235892	-0.497522	3.7928e-06	0.000295294
cg18829665	3	complement(50951107^50951108)	L1M1	0.359376	0.00323445	0.0568968	0.0144423	-0.302479	3.80079e-06	0.000295402
cg16368050	17	complement(76280469^76280470)	L1MB7	0.897816	0.0110203	0.503808	0.0158211	-0.394007	3.80277e-06	0.000295402
cg18174888	16	complement(20608809^20608810)	L1PB1	0.864548	0.0135532	0.480681	0.0130688	-0.383866	3.83762e-06	0.000295998
cg23885472	2	complement(136878267^136878268)	L1ME4a	0.576181	0.0250762	0.044216	0.00723208	-0.531965	3.84152e-06	0.000296096
cg07108944	16	complement(1527727^1527728)	L1MC4	0.911805	0.0127566	0.592648	0.00912417	-0.319158	3.86695e-06	0.000296233
cg13151527	1	complement(170248794^170248795)	L1PA3	0.745653	0.0158576	0.246334	0.0188195	-0.499319	3.91273e-06	0.000297403
cg19939645	22	complement(23251412^23251413)	L1MC5	0.637818	0.00675345	0.325531	0.0138389	-0.312287	3.92014e-06	0.000297545
cg27196911	20	complement(44012236^44012237)	L1ME1	0.804434	0.0156506	0.401967	0.0122035	-0.402468	3.92052e-06	0.000297545
cg01793287	20	complement(22322400^22322401)	L1MD2	0.623719	0.0161562	0.171785	0.0153621	-0.451934	3.9265e-06	0.000297628
cg21026566	14	complement(101759654^101759655)	L1MEc	0.723607	0.00443797	0.448743	0.0128122	-0.274864	3.92652e-06	0.000297628
cg17410463	1	complement(18007780^18007781)	L1MC4	0.868301	0.00550263	0.696957	0.00642933	-0.171344	3.9454e-06	0.000298159
cg08071866	8	complement(39441622^39441623)	L1MA7	0.829195	0.0123006	0.346099	0.0204982	-0.483096	3.97576e-06	0.000299034
cg13443976	1	complement(87022201^87022202)	L1PA14	0.755395	0.00318384	0.513631	0.0115369	-0.241764	3.98194e-06	0.000299053
cg09344439	1	complement(107097989^107097990)	L1M1	0.480737	0.017234	0.0834218	0.00948837	-0.397315	3.98581e-06	0.000299158
cg14298689	13	complement(93293174^93293175)	L1MC4	0.484942	0.0207583	0.0471435	0.00636072	-0.437799	4.01011e-06	0.000299866
cg08492178	8	complement(12429581^12429582)	L1M4	0.605256	0.0080968	0.393321	0.00670915	-0.211935	4.01797e-06	0.00030011
cg01207748	12	complement(117714716^117714717)	L1MA1	0.595785	0.0204502	0.103176	0.0134081	-0.492608	4.02637e-06	0.000300419
cg26442375	12	complement(113809058^113809059)	L1ME3E	0.804245	0.00699663	0.522083	0.0121421	-0.282162	4.03416e-06	0.000300682
cg11703961	5	complement(67861249^67861250)	L1PB1	0.734623	0.0115074	0.423986	0.010285	-0.310637	4.04019e-06	0.000300682
cg11813473	21	complement(43618496^43618497)	L1ME2z	0.816569	0.0300249	0.18265	0.00978949	-0.633919	4.08376e-06	0.000301906
cg09099395	3	complement(98202204^98202205)	L1PA7	0.210541	0.00143433	0.0396764	0.00839077	-0.170864	4.08449e-06	0.00030191
cg05586607	11	complement(1965447^1965448)	L1MC1	0.511323	0.00416887	0.0482019	0.0226969	-0.463121	4.0872e-06	0.000301935
cg09189336	19	complement(8745107^8745108)	L1ME1	0.584779	0.0246588	0.0569359	0.00915691	-0.527843	4.08875e-06	0.000301935
cg10341573	19	complement(52862167^52862168)	L1MB2	0.51991	0.0187383	0.109433	0.00823346	-0.410477	4.09833e-06	0.000302147
cg10251538	3	complement(108800886^108800887)	L1MA4	0.250435	0.00577163	0.036531	0.00897035	-0.213904	4.0998e-06	0.000302153
cg18325044	6	complement(29868900^29868901)	L1M4	0.599981	0.0137883	0.30444	0.00541534	-0.295541	4.18463e-06	0.00030404
cg16390964	5	complement(13410363^13410364)	L1M2a	0.506606	0.00628245	0.154845	0.016494	-0.35176	4.20214e-06	0.000304296
cg26088888	12	complement(24814934^24814935)	L1MA3	0.574099	0.0153133	0.082592	0.0193881	-0.491507	4.23234e-06	0.000304971
cg27247563	10	complement(129493783^129493784)	L1MEb	0.667603	0.023864	0.0961492	0.015994	-0.571454	4.23418e-06	0.000304971
cg05673830	13	complement(92710760^92710761)	L1MC1	0.760567	0.0126191	0.4131	0.0121193	-0.347467	4.26177e-06	0.000305369
cg08605234	20	complement(48512988^48512989)	L1MD2	0.873696	0.00894596	0.506161	0.016204	-0.367535	4.2643e-06	0.000305394
cg17681527	7	complement(1793077^1793078)	L1MD2	0.667676	0.0215108	0.137741	0.0158363	-0.529935	4.27921e-06	0.000305779
cg10819807	6	complement(29461549^29461550)	L1MB1	0.516452	0.0210024	0.0831792	0.00602436	-0.433272	4.28715e-06	0.000305835
cg06672921	7	complement(50287342^50287343)	L1MB3	0.726699	0.00843811	0.175138	0.0265927	-0.55156	4.33958e-06	0.000306891
cg01735082	2	183719355^183719356	L1MEf	0.490246	0.0225057	0.93766	0.00262164	0.447413	4.35989e-06	0.000307561
cg07918546	5	119564459^119564460	L1M1	0.689162	0.00745055	0.916829	0.00884054	0.227666	4.4083e-06	0.000308612
cg16217697	19	58816220^58816221	L1MC4	0.381933	0.0105592	0.775602	0.0170159	0.393669	4.43876e-06	0.000309566
cg25670930	1	complement(22326951^22326952)	L1M5	0.917752	0.00865078	0.66553	0.0094814	-0.252223	4.44466e-06	0.000309624
cg15029847	2	191306412^191306413	L1MEc	0.545937	0.00618449	0.863111	0.0149054	0.317174	4.44192e-06	0.000309624
cg00186356	3	complement(179881050^179881051)	L1PA17	0.919755	0.00699633	0.587053	0.0154158	-0.332702	4.44362e-06	0.000309624
cg23724029	17	complement(2855649^2855650)	L1M5	0.424915	0.00867502	0.141623	0.0115296	-0.283292	4.46043e-06	0.000309741
cg10771904	19	complement(52001665^52001666)	L1MC4a	0.25614	0.0113738	0.0291251	0.00213619	-0.227015	4.47635e-06	0.00031007
cg04595190	19	complement(9588846^9588847)	L1M1	0.646519	0.0234288	0.136507	0.0112782	-0.510012	4.47832e-06	0.00031013
cg13947288	16	complement(86263064^86263065)	L1MC3	0.591577	0.0251112	0.0298223	0.0137724	-0.561755	4.47824e-06	0.00031013
cg02151545	4	complement(798373^798374)	L1M4	0.89063	0.0088599	0.561008	0.0142918	-0.329621	4.48906e-06	0.000310393
cg22207405	2	complement(70853907^70853908)	L1MEc	0.522176	0.00490641	0.134288	0.0191898	-0.387888	4.50668e-06	0.000310621
cg03736781	7	complement(158784655^158784656)	L1MC1	0.505483	0.0155752	0.0748127	0.0155533	-0.43067	4.52257e-06	0.000310792
cg10877031	12	complement(132680733^132680734)	L1PA17	0.570875	0.00636576	0.0971077	0.0233626	-0.473767	4.52293e-06	0.000310792
cg01326455	20	55946933^55946934	L1MB2	0.645217	0.0126354	0.927103	0.00695264	0.281886	4.54134e-06	0.000311189
cg24336215	21	complement(47027295^47027296)	L1MB5	0.438606	0.00442622	0.0657486	0.0185607	-0.372857	4.54607e-06	0.000311239
cg04868991	15	101514483^101514484	L1ME4a	0.556275	0.0192661	0.933826	0.00173322	0.377551	4.56726e-06	0.00031183
cg23946686	10	complement(72543984^72543985)	L1ME3F	0.785255	0.0341742	0.0998783	0.00828466	-0.685376	4.59256e-06	0.000312373
cg12913887	6	39694468^39694469	L1MD2	0.585612	0.0063591	0.764184	0.00660889	0.178572	4.6118e-06	0.000312778
cg25618559	2	complement(241644166^241644167)	L1MC	0.802728	0.00856735	0.586432	0.00708288	-0.216295	4.62356e-06	0.000312986
cg23870168	2	240121206^240121207	L1MC5	0.708094	0.00516434	0.919527	0.00956447	0.211432	4.62959e-06	0.000313057
cg16287042	6	complement(95221182^95221183)	L1PA8A	0.801633	0.0188431	0.39482	0.00916354	-0.406813	4.66407e-06	0.000313626
cg09161738	5	complement(1378038^1378039)	L1MC4a	0.436602	0.00866243	0.234383	0.00582529	-0.202219	4.70633e-06	0.000314655
cg06832435	7	complement(112329701^112329702)	L1PA7	0.517576	0.0185388	0.13755	0.00651479	-0.380026	4.73748e-06	0.000315293
cg26900205	4	13448206^13448207	L1P3	0.701557	0.00843262	0.934088	0.00857808	0.232531	4.74568e-06	0.000315444
cg09413723	1	246670859^246670860	L1ME2z	0.448825	0.0131711	0.902423	0.0194754	0.453598	4.78329e-06	0.00031642
cg18907304	17	complement(216886^216887)	L1M4	0.447359	0.00441492	0.312527	0.00542284	-0.134832	4.79449e-06	0.000316577
cg06685876	21	complement(47170388^47170389)	L1MC4a	0.249674	0.00523528	0.0668726	0.00791298	-0.182801	4.80961e-06	0.000316821
cg15845465	2	231451697^231451698	L1M5	0.329184	0.0135304	0.829156	0.0221597	0.499972	4.81953e-06	0.000317028
cg03913423	2	complement(119097856^119097857)	L1MA7	0.493636	0.0104452	0.0690623	0.0194297	-0.424574	4.82908e-06	0.000317109
cg23717809	16	complement(71461161^71461162)	L1MC	0.898171	0.0108744	0.681661	0.00300996	-0.216511	4.88784e-06	0.000318378
cg26183021	17	complement(8114512^8114513)	L1M5	0.587228	0.0205914	0.0873084	0.0159919	-0.499919	4.9021e-06	0.000318588
cg00159953	21	complement(47547796^47547797)	L1MC	0.855084	0.00349387	0.366218	0.0252507	-0.488866	4.89885e-06	0.000318588
cg14994855	19	complement(45070431^45070432)	L1MC4a	0.630489	0.00829944	0.0704677	0.0280209	-0.560021	4.91398e-06	0.000318833
cg14864669	10	complement(133652010^133652011)	L1MD2	0.479158	0.00557721	0.250041	0.0105917	-0.229117	4.93717e-06	0.000319244
cg05955544	19	complement(44262027^44262028)	L1MC	0.816849	0.0122857	0.567196	0.00444589	-0.249653	4.97061e-06	0.000319979
cg12270947	15	complement(64311922^64311923)	L1ME4a	0.658196	0.0242559	0.0803562	0.0180908	-0.57784	4.98281e-06	0.000320225
cg00685969	6	complement(117779742^117779743)	L1M5	0.819047	0.0211695	0.164651	0.0269811	-0.654396	4.99816e-06	0.000320505
cg02474625	11	103197069^103197070	L1P4a	0.813196	0.0064611	0.93961	0.00149323	0.126414	5.01762e-06	0.000321045
cg08205463	5	complement(175000156^175000157)	L1MB7	0.426635	0.0174736	0.0371805	0.0106015	-0.389454	5.02569e-06	0.000321057
cg12514106	11	complement(43989134^43989135)	L1M7	0.691732	0.0196699	0.302016	0.0056273	-0.389716	5.03272e-06	0.000321109
cg08802844	3	14970971^14970972	L1ME2z	0.754441	0.0079173	0.914508	0.00281392	0.160068	5.03121e-06	0.000321109
cg10058913	1	complement(4077182^4077183)	L1ME5	0.789753	0.010467	0.582749	0.0029575	-0.207003	5.05062e-06	0.000321354
cg26540253	19	complement(996710^996711)	L1MB3	0.18711	0.00268529	0.0427567	0.00709866	-0.144353	5.06311e-06	0.000321548
cg16204133	7	84610736^84610737	L1PBa1	0.581827	0.00790618	0.766392	0.00564629	0.184565	5.08719e-06	0.000321761
cg21443763	12	complement(100116540^100116541)	L1PA8A	0.841055	0.00886065	0.564317	0.0115761	-0.276738	5.10208e-06	0.000322075
cg10578996	19	complement(29455873^29455874)	L1MC5	0.271852	0.0083645	0.0549794	0.00779318	-0.216872	5.11633e-06	0.000322441
cg10278962	6	complement(128240517^128240518)	L1MB7	0.497606	0.010936	0.0956863	0.0181487	-0.401919	5.11818e-06	0.000322491
cg09218242	6	complement(98165160^98165161)	L1MEg	0.767748	0.00701791	0.45943	0.0147293	-0.308317	5.19569e-06	0.000324431
cg04843627	8	110078122^110078123	L1MC1	0.426358	0.0198679	0.899963	0.0152802	0.473604	5.19716e-06	0.000324475
cg09044294	2	complement(50234533^50234534)	L1PA7	0.524136	0.0106985	0.0923011	0.0202246	-0.431835	5.22096e-06	0.000325105
cg17147391	4	190935771^190935772	L1M1	0.124003	0.0134307	0.605821	0.021718	0.481818	5.22679e-06	0.000325318
cg00208000	1	complement(85638384^85638385)	L1MEc	0.917133	0.0176148	0.560391	0.00690628	-0.356743	5.24188e-06	0.000325721
cg08403757	12	complement(101607165^101607166)	L1M6	0.711778	0.0292961	0.122781	0.0108801	-0.588997	5.25064e-06	0.000325892
cg21341794	2	complement(108252123^108252124)	L1MC3	0.574806	0.0175722	0.136978	0.0152414	-0.437827	5.27843e-06	0.000326675
cg12046591	18	complement(57507539^57507540)	L1ME5	0.791538	0.00702768	0.574388	0.00917088	-0.21715	5.30962e-06	0.000327705
cg25053332	20	complement(22034354^22034355)	L1PB4	0.247836	0.00816674	0.0432945	0.00719951	-0.204541	5.31742e-06	0.000327942
cg21988207	1	complement(152634393^152634394)	L1MB8	0.603634	0.0150415	0.0489833	0.0254181	-0.554651	5.32671e-06	0.00032809
cg16402303	6	complement(99730965^99730966)	L1ME4a	0.75489	0.00689884	0.528084	0.00991471	-0.226806	5.32898e-06	0.000328158
cg21002359	2	complement(31900825^31900826)	L1PB3	0.200101	0.00644209	0.0460875	0.00507741	-0.154014	5.32992e-06	0.000328179
cg02175183	6	150309507^150309508	L1M4c	0.357737	0.00597551	0.846989	0.0254152	0.489252	5.37208e-06	0.000329113
cg06451717	5	complement(150825768^150825769)	L1MA9	0.755427	0.0338273	0.0908509	0.0107267	-0.664576	5.3861e-06	0.000329573
cg12109260	8	144850435^144850436	L1ME3A	0.935996	0.0010055	0.979166	0.00207444	0.0431695	5.38701e-06	0.000329573
cg08910922	9	134042945^134042946	L1ME3B	0.743564	0.00855723	0.934587	0.00557263	0.191023	5.41026e-06	0.000330035
cg20842670	4	complement(176685457^176685458)	L1MB5	0.439922	0.0161244	0.057075	0.0126238	-0.382847	5.42269e-06	0.00033037
cg17239008	6	32202844^32202845	L1MDa	0.658691	0.0134781	0.911088	0.000947271	0.252397	5.44011e-06	0.000330593
cg13770924	1	complement(17409958^17409959)	L1MC4a	0.578007	0.00558312	0.287547	0.0145254	-0.29046	5.45758e-06	0.000331028
cg07243647	13	complement(97616706^97616707)	L1ME1	0.814445	0.0014104	0.55336	0.0139276	-0.261084	5.47502e-06	0.000331391
cg10480819	11	71957134^71957135	L1MB2	0.407962	0.0214436	0.863379	0.011695	0.455417	5.48115e-06	0.000331623
cg23623824	10	complement(134959123^134959124)	L1PA14	0.835447	0.0176675	0.396185	0.0156221	-0.439263	5.50404e-06	0.000332215
cg13679778	6	28493019^28493020	L1M5	0.468821	0.00724554	0.864832	0.0200418	0.396011	5.55558e-06	0.000333318
cg23581252	6	32897912^32897913	L1MB2	0.685604	0.0100898	0.91141	0.00678354	0.225807	5.56718e-06	0.000333611
cg06419878	9	13230564^13230565	L1ME1	0.718014	0.0102666	0.933406	0.00540509	0.215392	5.57701e-06	0.000333705
cg15257568	1	complement(143273938^143273939)	L1PB	0.470755	0.00633851	0.164024	0.0152675	-0.306732	5.5882e-06	0.00033402
cg21007859	11	complement(126914521^126914522)	L1MC4a	0.501525	0.0244116	0.0432729	0.00406571	-0.458252	5.63421e-06	0.000334748
cg14209247	3	complement(14307176^14307177)	L1ME3C	0.668644	0.00124061	0.295597	0.0201852	-0.373047	5.72046e-06	0.000336805
cg00641579	10	complement(88146442^88146443)	L1ME3B	0.669824	0.0121377	0.374908	0.010427	-0.294917	5.74009e-06	0.000337129
cg08991794	17	complement(3674741^3674742)	L1ME3A	0.647949	0.0283002	0.124367	0.00344374	-0.523582	5.82156e-06	0.000339116
cg14549467	21	complement(39383681^39383682)	L1MD3	0.871032	0.00527767	0.540278	0.0172277	-0.330754	5.83249e-06	0.000339473
cg17247111	15	59783474^59783475	L1MA3	0.712306	0.00876899	0.918838	0.00705664	0.206532	5.84241e-06	0.000339855
cg09683799	9	complement(119371006^119371007)	L1MEc	0.64431	0.0181452	0.252337	0.0112807	-0.391973	5.84666e-06	0.000339855
cg18591413	12	complement(21712950^21712951)	L1MC5	0.797427	0.00678935	0.517551	0.013674	-0.279877	5.86361e-06	0.000340234
cg03174407	17	complement(77206496^77206497)	L1M5	0.843595	0.0182211	0.401075	0.0158383	-0.442519	5.86736e-06	0.000340245
cg18690501	10	complement(43392968^43392969)	L1ME3D	0.208966	0.00790218	0.0608299	0.00172645	-0.148137	5.88675e-06	0.000340688
cg14711298	2	complement(40065186^40065187)	L1PA15-16	0.193862	0.00727594	0.039051	0.00431648	-0.154811	5.90609e-06	0.000341201
cg22272994	10	complement(48481389^48481390)	L1M5	0.666674	0.0166238	0.112129	0.0254313	-0.554545	5.9672e-06	0.000342599
cg09728659	22	complement(18924873^18924874)	L1MB7	0.877648	0.00533267	0.707927	0.00762583	-0.169721	5.98422e-06	0.000342769
cg05605144	10	complement(2653866^2653867)	L1M4b	0.780316	0.0110734	0.366485	0.0198481	-0.413831	6.0251e-06	0.000343559
cg08539409	3	99978949^99978950	L1ME3C	0.762812	0.00926184	0.931608	0.000800908	0.168796	6.09251e-06	0.000344707
cg25584865	11	complement(17606508^17606509)	L1ME3A	0.67828	0.0259343	0.122944	0.0162239	-0.555336	6.09722e-06	0.000344836
cg07412570	1	complement(6192418^6192419)	L1MEg	0.260134	0.010061	0.037102	0.00712328	-0.223032	6.1799e-06	0.000346695
cg22638302	12	30766238^30766239	L1MEg1	0.185033	0.0218338	0.618652	0.00996368	0.433619	6.21375e-06	0.000347352
cg07659168	5	complement(178106626^178106627)	L1MEf	0.686566	0.0340084	0.0713178	0.00197763	-0.615249	6.22343e-06	0.000347382
cg01669085	13	complement(26051676^26051677)	L1MC4a	0.561945	0.000844373	0.348459	0.0118039	-0.213486	6.25174e-06	0.000347748
cg12895516	10	complement(38448095^38448096)	L1MC4a	0.468159	0.0160502	0.127035	0.0100386	-0.341124	6.28034e-06	0.000348355
cg02658551	4	complement(187148009^187148010)	L1M1	0.390943	0.00929212	0.0812241	0.0144816	-0.309719	6.30698e-06	0.000348891
cg05694331	1	complement(36781723^36781724)	L1ME3F	0.85037	0.0103156	0.639479	0.00555208	-0.210891	6.30449e-06	0.000348891
cg09754550	13	complement(112672200^112672201)	L1MA9	0.736957	0.0259895	0.207984	0.0137871	-0.528973	6.33534e-06	0.000349539
cg07553518	6	complement(90628418^90628419)	L1MC4a	0.832533	0.00800268	0.221763	0.0330354	-0.610769	6.35139e-06	0.00034969
cg09982570	15	complement(31398889^31398890)	L1MC5	0.912031	0.0188385	0.555039	0.00636909	-0.356991	6.37501e-06	0.000350371
cg02922781	19	complement(12216563^12216564)	L1MCa	0.668744	0.022375	0.191911	0.0143358	-0.476833	6.38638e-06	0.000350701
cg16859205	16	complement(5022748^5022749)	L1MB3	0.336616	0.0147154	0.0416713	0.00733312	-0.294945	6.39299e-06	0.000350843
cg25773489	19	complement(271202^271203)	L1MC3	0.903761	0.0072739	0.589186	0.0159698	-0.314575	6.41152e-06	0.000350969
cg11619251	18	complement(70419185^70419186)	L1M4b	0.551442	0.0254697	0.0778311	0.0070918	-0.473611	6.42941e-06	0.000351108
cg17640358	11	complement(71921176^71921177)	L1MB2	0.894732	0.0138854	0.614439	0.00722161	-0.280292	6.43636e-06	0.000351214
cg22207702	8	79593373^79593374	L1M7	0.781755	0.00750763	0.940356	0.00472996	0.1586	6.48686e-06	0.000351994
cg08790067	21	43540446^43540447	L1M5	0.568427	0.0169385	0.907711	0.00862701	0.339284	6.52322e-06	0.000352547
cg16637458	13	complement(113585948^113585949)	L1MC3	0.452142	0.0159782	0.0553481	0.0154578	-0.396794	6.52398e-06	0.000352566
cg26219680	2	complement(58568596^58568597)	L1MA4A	0.178343	0.00647381	0.0295764	0.00526615	-0.148767	6.55547e-06	0.000353096
cg23117546	6	complement(143361039^143361040)	L1MEg	0.787149	0.00875453	0.585866	0.00715858	-0.201283	6.59617e-06	0.000353827
cg03495944	10	complement(121884042^121884043)	L1MC3	0.694941	0.0115781	0.191966	0.0258481	-0.502975	6.65596e-06	0.000354595
cg18855429	10	complement(134803138^134803139)	L1ME2z	0.658769	0.00956668	0.409248	0.0103045	-0.249521	6.67509e-06	0.00035501
cg15912803	2	complement(121798782^121798783)	L1MC4	0.91345	0.00799265	0.50534	0.0216564	-0.40811	6.77606e-06	0.000356434
cg15899270	18	complement(74272259^74272260)	L1PA15	0.573791	0.0278536	0.0631413	0.00778416	-0.51065	6.81035e-06	0.000356996
cg10416405	10	complement(45928404^45928405)	L1ME4a	0.674809	0.0315373	0.0556247	0.0154053	-0.619185	6.83441e-06	0.000357377
cg18864535	14	complement(105369758^105369759)	L1MEg	0.860821	0.0160461	0.490444	0.0135384	-0.370377	6.8337e-06	0.000357377
cg06836762	17	complement(79197892^79197893)	L1ME1	0.56247	0.0172443	0.218162	0.00918616	-0.344308	6.86408e-06	0.000357931
cg25192880	18	complement(74406922^74406923)	L1MC4a	0.377309	0.0164906	0.031074	0.0106947	-0.346235	6.87389e-06	0.000358039
cg22392412	5	complement(172242333^172242334)	L1ME3D	0.910725	0.00944802	0.619269	0.0135975	-0.291456	6.8946e-06	0.000358452
cg18203961	20	complement(19693522^19693523)	L1ME2z	0.49946	0.0190418	0.0555691	0.0165509	-0.443891	6.90746e-06	0.000358674
cg20178082	4	complement(73712329^73712330)	L1P3	0.541313	0.0205279	0.179548	0.00123509	-0.361765	6.91203e-06	0.000358775
cg07061757	5	complement(60852622^60852623)	L1M7	0.881595	0.011788	0.566577	0.0134862	-0.315019	6.91848e-06	0.000358826
cg13666232	2	complement(229048814^229048815)	L1MD1	0.375151	0.0117913	0.059908	0.013499	-0.315243	6.91703e-06	0.000358826
cg07400692	20	complement(21599928^21599929)	L1ME1	0.546561	0.0277429	0.0583854	0.000900903	-0.488176	6.91853e-06	0.000358826
cg26264325	11	complement(107651504^107651505)	L1PB4	0.653232	0.0226091	0.117166	0.0204548	-0.536066	6.92606e-06	0.000359023
cg25484228	11	complement(1620377^1620378)	L1PA16	0.460131	0.0204763	0.0488668	0.011309	-0.411264	6.92716e-06	0.000359032
cg24306422	13	complement(63084476^63084477)	L1PA16	0.640164	0.0188134	0.172542	0.018805	-0.467622	6.93036e-06	0.000359132
cg01803835	8	complement(55223410^55223411)	L1ME1	0.144514	0.00351681	0.0522193	0.00390358	-0.0922946	6.95162e-06	0.000359508
cg22739610	2	complement(240405703^240405704)	L1PREC2	0.875819	0.00776426	0.579341	0.014996	-0.296478	6.96627e-06	0.000359715
cg20230708	12	complement(52786608^52786609)	L1MB8	0.614322	0.0313829	0.04325	0.00861055	-0.571072	6.97959e-06	0.000360075
cg13921811	12	complement(119271352^119271353)	L1MEd	0.775797	0.0121234	0.528062	0.00723526	-0.247734	6.98174e-06	0.000360164
cg02215080	1	245496589^245496590	L1MB3	0.335311	0.0315015	0.907476	0.00871702	0.572164	7.04849e-06	0.000361363
cg14600987	11	complement(1952678^1952679)	L1ME4a	0.652251	0.00597377	0.453353	0.00967362	-0.198898	7.06646e-06	0.000361613
cg14840536	10	complement(101686676^101686677)	L1MEb	0.214634	0.00713352	0.0342428	0.00745412	-0.180391	7.08268e-06	0.00036178
cg00446697	11	1542313^1542314	L1MEg	0.553514	0.0124933	0.929928	0.0175424	0.376414	7.09228e-06	0.000362045
cg05924080	18	complement(13874748^13874749)	L1MC4a	0.564282	0.0126328	0.0770209	0.0248878	-0.487261	7.12473e-06	0.000362633
cg10469801	11	complement(121122067^121122068)	L1MEd	0.698052	0.0154372	0.202785	0.0238095	-0.495266	7.13182e-06	0.00036274
cg08120462	15	90118174^90118175	L1M5	0.125281	0.0213057	0.618602	0.0185847	0.493321	7.13956e-06	0.000362935
cg12913991	9	complement(105224651^105224652)	L1PB1	0.914105	0.0135555	0.592056	0.0125768	-0.322049	7.19302e-06	0.000364191
cg12185938	2	complement(98865917^98865918)	L1MD2	0.853291	0.0119764	0.535206	0.013798	-0.318086	7.20404e-06	0.000364489
cg02477185	18	complement(67084946^67084947)	L1MA4	0.637389	0.0291064	0.0900805	0.0119372	-0.547309	7.22408e-06	0.000364835
cg01712647	2	complement(159746267^159746268)	L1ME2	0.898156	0.00715214	0.530396	0.0198922	-0.36776	7.2243e-06	0.000364835
cg08892455	17	complement(1231715^1231716)	L1MB5	0.646211	0.00711963	0.504759	0.00392726	-0.141452	7.22533e-06	0.000364865
cg02371536	11	complement(59148295^59148296)	L1M2	0.283216	0.00580988	0.143446	0.0055581	-0.13977	7.24715e-06	0.000365285
cg04534771	15	complement(65587742^65587743)	L1ME3E	0.550878	0.0189898	0.176789	0.0101979	-0.374089	7.2944e-06	0.000366168
cg09671227	6	complement(149511213^149511214)	L1PB1	0.523209	0.0100212	0.0954152	0.0225977	-0.427794	7.37825e-06	0.000367981
cg04605308	12	complement(132357369^132357370)	L1MB5	0.827044	0.0125871	0.471441	0.0162591	-0.355603	7.39749e-06	0.000368417
cg15930120	14	complement(33131712^33131713)	L1MC4	0.517539	0.0259801	0.0526431	0.00691818	-0.464896	7.40175e-06	0.000368417
cg17611146	12	complement(121005125^121005126)	L1M5	0.899511	0.00359439	0.541438	0.0204144	-0.358073	7.43116e-06	0.000368947
cg08865992	11	complement(2204786^2204787)	L1MB3	0.514837	0.0227773	0.0877293	0.00970781	-0.427107	7.47332e-06	0.000369438
cg06233706	10	complement(71768803^71768804)	L1MC1	0.327751	0.00523551	0.0929246	0.0125672	-0.234827	7.4755e-06	0.000369487
cg01210965	3	complement(126259452^126259453)	L1MB7	0.308906	0.00977129	0.0401757	0.0121531	-0.26873	7.50313e-06	0.00036989
cg20060672	14	complement(25064802^25064803)	L1PB1	0.731711	0.00120278	0.406995	0.0188081	-0.324715	7.50894e-06	0.000370027
cg21593015	4	complement(184893118^184893119)	L1MEf	0.333641	0.0166446	0.0462441	0.00118085	-0.287397	7.51954e-06	0.00037021
cg04404304	8	complement(141248921^141248922)	L1MCc	0.58522	0.020374	0.206113	0.00833466	-0.379107	7.5218e-06	0.000370258
cg08590978	9	complement(130850935^130850936)	L1MEc	0.520216	0.0118764	0.0583232	0.0240769	-0.461893	7.55191e-06	0.000370955
cg19398107	8	complement(114502367^114502368)	L1M1	0.217798	0.0110097	0.0203142	0.0032723	-0.197484	7.57104e-06	0.000371421
cg17410930	12	complement(83021797^83021798)	L1M3f	0.552499	0.0176931	0.0849614	0.0206593	-0.467537	7.58006e-06	0.000371545
cg08624200	12	complement(3874722^3874723)	L1MCa	0.754333	0.0101801	0.546877	0.00648775	-0.207456	7.58604e-06	0.000371595
cg04305977	16	complement(72211722^72211723)	L1MC4a	0.71837	0.0295529	0.111844	0.0193018	-0.606526	7.58992e-06	0.000371669
cg09046370	5	complement(178670670^178670671)	L1M4b	0.425865	0.0216747	0.0519133	0.00210547	-0.373951	7.60945e-06	0.000371977
cg00677985	6	complement(34033995^34033996)	L1ME3C	0.678087	0.0175725	0.151982	0.0250977	-0.526105	7.61017e-06	0.000371977
cg11234839	4	complement(185189248^185189249)	L1M6	0.791116	0.0117381	0.275027	0.0277157	-0.516088	7.65491e-06	0.000372931
cg26739397	9	complement(76366415^76366416)	L1PA16	0.477391	0.0181482	0.102192	0.0123069	-0.375199	7.71841e-06	0.000374345
cg16886936	2	complement(240355846^240355847)	L1MEg	0.349951	0.00846159	0.0645673	0.014373	-0.285384	7.71898e-06	0.000374351
cg06182770	22	complement(29839545^29839546)	L1MC2	0.58172	0.0272907	0.0621883	0.0133129	-0.519532	7.72055e-06	0.000374385
cg19596870	6	complement(2972896^2972897)	L1PB1	0.882165	0.0173053	0.292349	0.0298369	-0.589816	7.73808e-06	0.00037487
cg22169992	9	complement(119598698^119598699)	L1MDa	0.627539	0.0332969	0.0508421	0.00536977	-0.576697	7.74e-06	0.000374878
cg04807864	2	130750050^130750051	L1PA6	0.121442	0.0160422	0.513814	0.0164231	0.392371	7.75462e-06	0.000375232
cg22686939	19	54741710^54741711	L1ME3B	0.611803	0.0152384	0.900576	0.00735018	0.288773	7.79511e-06	0.000376011
cg08338365	15	complement(101665224^101665225)	L1MB7	0.768901	0.00898879	0.439325	0.0171095	-0.329576	7.82412e-06	0.000376394
cg07512798	3	complement(14309271^14309272)	L1ME3	0.715664	0.0178798	0.391839	0.00647961	-0.323825	7.87002e-06	0.000376924
cg18585497	1	complement(74305803^74305804)	L1M4b	0.439643	0.0218101	0.0676076	0.00195099	-0.372035	7.93948e-06	0.000378309
cg14391923	8	complement(140583084^140583085)	L1M4	0.720785	0.00821737	0.435157	0.0146805	-0.285628	7.96291e-06	0.000378787
cg03298405	11	complement(1242427^1242428)	L1MB3	0.548429	0.0203458	0.183632	0.00697239	-0.364797	7.9929e-06	0.000379396
cg20097407	2	complement(71112079^71112080)	L1MC4	0.632256	0.0297877	0.121168	0.00464843	-0.511088	8.00985e-06	0.000379634
cg12692808	19	complement(42198433^42198434)	L1PA15-16	0.352304	0.0136452	0.0402376	0.0123858	-0.312067	8.04445e-06	0.000380338
cg09717146	12	131715773^131715774	L1MC	0.766921	0.00312143	0.893447	0.00681963	0.126527	8.16683e-06	0.000382918
cg04892672	6	complement(29695164^29695165)	L1MC5	0.753634	0.03014	0.235167	0.00632209	-0.518467	8.2338e-06	0.000383976
cg26349869	4	complement(7528468^7528469)	L1MC1	0.61639	0.00287827	0.233865	0.0225668	-0.382524	8.27483e-06	0.000384657
cg25468341	11	complement(1242961^1242962)	L1MB3	0.593327	0.0180034	0.278617	0.00528744	-0.31471	8.35849e-06	0.000386287
cg26361551	1	complement(181809949^181809950)	L1MEg	0.753128	0.00759244	0.426094	0.0179598	-0.327034	8.35859e-06	0.000386287
cg15439782	1	complement(248192376^248192377)	L1MA6	0.558132	0.0179346	0.207844	0.0107117	-0.350287	8.36636e-06	0.000386374
cg27271730	8	complement(37782285^37782286)	L1M4	0.318713	0.00838449	0.0659734	0.0125854	-0.252739	8.4776e-06	0.000388418
cg12246751	12	complement(127885672^127885673)	L1ME1	0.53306	0.0172711	0.113212	0.0182488	-0.419848	8.48353e-06	0.00038846
cg13212049	6	complement(13993031^13993032)	L1MC3	0.558289	0.0100066	0.198597	0.0190796	-0.359691	8.51283e-06	0.000388836
cg09803904	15	complement(89939709^89939710)	L1MC4a	0.246875	0.0117445	0.0477344	0.0022095	-0.199141	8.57733e-06	0.00038995
cg24899501	21	complement(23191968^23191969)	L1MC3	0.84885	0.019114	0.381346	0.0205734	-0.467504	8.6103e-06	0.000390476
cg03628053	15	complement(48934176^48934177)	L1MC	0.513769	0.0238257	0.088388	0.00935135	-0.425381	8.6684e-06	0.00039148
cg10327754	1	complement(161111186^161111187)	L1M5	0.892214	0.0100311	0.569177	0.0166571	-0.323037	8.68122e-06	0.000391788
cg00879786	2	240239755^240239756	L1MC4	0.638268	0.0146371	0.918134	0.008362	0.279866	8.70487e-06	0.000392056
cg09620426	11	complement(100841502^100841503)	L1M4b	0.748372	0.00937417	0.532495	0.00903841	-0.215876	8.75533e-06	0.000392809
cg02233518	10	complement(135005330^135005331)	L1MDa	0.735042	0.00644495	0.382283	0.0202805	-0.352758	8.75743e-06	0.000392809
cg18696812	2	complement(31613633^31613634)	L1MC1	0.545755	0.00320485	0.132199	0.0247548	-0.413556	8.77686e-06	0.000393188
cg09428157	1	complement(24165403^24165404)	L1M4	0.643687	0.0217995	0.109529	0.0237577	-0.534158	8.77999e-06	0.000393212
cg16958967	15	complement(28082545^28082546)	L1MD1	0.503911	0.0231044	0.08488	0.0103548	-0.419031	8.81392e-06	0.000393837
cg27202075	3	complement(73559509^73559510)	L1ME4a	0.805366	0.0172369	0.489631	0.00821182	-0.315735	8.84297e-06	0.000394282
cg25076318	4	3597580^3597581	L1MC4a	0.805518	0.00799769	0.96138	0.00500397	0.155862	8.87611e-06	0.00039497
cg04230851	1	complement(227709603^227709604)	L1PA12	0.602525	0.00102033	0.35085	0.0152054	-0.251675	8.89028e-06	0.000395372
cg18256118	13	complement(64808633^64808634)	L1MA9	0.570438	0.027313	0.0821084	0.011339	-0.488329	8.89446e-06	0.000395417
cg03223188	22	complement(24797600^24797601)	L1MC5	0.923456	0.00269028	0.684768	0.0142182	-0.238688	8.93262e-06	0.000395874
cg10798225	11	complement(448822^448823)	L1MB8	0.495107	0.0132309	0.154086	0.0158874	-0.341021	8.93399e-06	0.000395882
cg15235689	3	complement(127225438^127225439)	L1M4b	0.840194	0.0377585	0.122035	0.0217835	-0.718159	8.97618e-06	0.000396756
cg09373192	1	233251117^233251118	L1MD1	0.438211	0.0183149	0.772511	0.00874204	0.3343	8.9807e-06	0.000396809
cg02228294	16	complement(83882901^83882902)	L1ME4a	0.739963	0.00764358	0.558253	0.00795341	-0.18171	8.98031e-06	0.000396809
cg23457619	5	complement(19045366^19045367)	L1PBa	0.770281	0.00727623	0.383575	0.0223185	-0.386705	8.97921e-06	0.000396809
cg09264005	6	complement(23621344^23621345)	L1MEb	0.453088	0.0150131	0.105552	0.0148341	-0.347536	8.99379e-06	0.000396986
cg00518276	11	106148020^106148021	L1PA16	0.245087	0.0028447	0.406044	0.00936653	0.160957	9.04608e-06	0.000397646
cg00457155	11	18656868^18656869	L1MB8	0.783685	0.00655508	0.944814	0.00728905	0.161128	9.05936e-06	0.000397838
cg07734710	13	complement(85420495^85420496)	L1M4b	0.33717	0.0137298	0.0460753	0.0111921	-0.291095	9.06632e-06	0.000397937
cg02120744	19	complement(5169537^5169538)	L1MC4a	0.607251	0.00905884	0.255735	0.0193828	-0.351516	9.07459e-06	0.000398103
cg08270612	8	complement(9212082^9212083)	L1MB8	0.581465	0.0289665	0.0782455	0.010018	-0.503219	9.09962e-06	0.000398284
cg05586457	2	127416839^127416840	L1M5	0.324526	0.0109748	0.528553	0.00584518	0.204028	9.12138e-06	0.00039863
cg23971289	11	complement(18245224^18245225)	L1ME4a	0.509112	0.0278814	0.0489728	0.00311314	-0.460139	9.13684e-06	0.000398965
cg22817711	12	94829410^94829411	L1PB1	0.272238	0.0104133	0.519742	0.0109296	0.247504	9.15074e-06	0.000399156
cg08584798	8	complement(84463156^84463157)	L1PA15-16	0.494968	0.0155763	0.064633	0.0211371	-0.430335	9.16297e-06	0.000399267
cg06112204	7	2078981^2078982	L1MD1	0.575251	0.019307	0.904148	0.0054877	0.328896	9.1713e-06	0.000399452
cg03205053	21	44885063^44885064	L1MC5	0.785196	0.00483773	0.932404	0.00758442	0.147209	9.22081e-06	0.000400505
cg06763922	6	complement(72175060^72175061)	L1MEg	0.36673	0.0159307	0.0966695	0.00432141	-0.270061	9.2274e-06	0.000400697
cg11643740	20	57657171^57657172	L1ME4a	0.710337	0.00679481	0.855553	0.0057165	0.145216	9.24335e-06	0.000401073
cg20165402	1	complement(42079623^42079624)	L1MB7	0.295245	0.00978669	0.0827016	0.008554	-0.212543	9.24777e-06	0.000401082
cg04999003	8	complement(120475157^120475158)	L1PA13	0.837937	0.0115906	0.461197	0.0199171	-0.37674	9.25514e-06	0.000401155
cg08128418	11	complement(1043916^1043917)	L1MEc	0.883822	0.00960522	0.709306	0.00467026	-0.174516	9.27507e-06	0.000401482
cg09364980	19	complement(29455913^29455914)	L1MC5	0.618483	0.0211341	0.151997	0.0193439	-0.466486	9.40674e-06	0.000403533
cg06723784	16	complement(50130896^50130897)	L1MC4a	0.887925	0.0148458	0.633554	0.00506007	-0.25437	9.55564e-06	0.000406296
cg01908398	22	complement(39835407^39835408)	L1MB7	0.703515	0.0140936	0.371525	0.0149258	-0.33199	9.66337e-06	0.000407952
cg11119406	10	96881724^96881725	L1PA10	0.539486	0.0124454	0.798989	0.0101313	0.259503	9.66764e-06	0.000407955
cg13847443	15	complement(24675297^24675298)	L1PREC2	0.779745	0.0266699	0.142892	0.0290015	-0.636853	9.68406e-06	0.000408215
cg04799865	10	4093749^4093750	L1ME4a	0.434652	0.0132354	0.742142	0.013665	0.30749	9.68489e-06	0.00040823
cg06610362	12	complement(103592339^103592340)	L1PA15	0.32723	0.00851551	0.0784186	0.012833	-0.248812	9.7044e-06	0.000408544
cg12136216	16	complement(866211^866212)	L1MC3	0.736722	0.00974824	0.408021	0.0178597	-0.328701	9.70524e-06	0.000408552
cg13612734	4	complement(1002641^1002642)	L1MEc	0.45753	0.0212781	0.0347682	0.0152794	-0.422762	9.74435e-06	0.000409148
cg14396346	12	complement(48900007^48900008)	L1MC1	0.527043	0.0292026	0.0432507	0.00678	-0.483793	9.74684e-06	0.000409212
cg11525035	13	58156178^58156179	L1P4a	0.636018	0.0138625	0.86968	0.00424928	0.233663	9.79971e-06	0.000410091
cg15352251	5	complement(116790898^116790899)	L1PA17	0.163005	0.00086215	0.0439782	0.00733642	-0.119026	9.80563e-06	0.000410164
cg18833933	12	complement(133185615^133185616)	L1MB3	0.497978	0.0155954	0.241518	0.00323837	-0.256459	9.83497e-06	0.000410734
cg03967418	16	complement(53371201^53371202)	L1MB7	0.668972	0.0359442	0.0629115	0.011308	-0.60606	9.87676e-06	0.000411546
cg19025470	19	56624891^56624892	L1MB7	0.857482	0.00175362	0.922005	0.00360897	0.0645228	9.88494e-06	0.000411766
cg08761223	19	complement(39047447^39047448)	L1MC5	0.496906	0.0213539	0.076936	0.0150879	-0.41997	9.92998e-06	0.00041252
cg07468062	3	complement(128703912^128703913)	L1ME4a	0.900917	0.00651602	0.768096	0.00509781	-0.132821	9.94956e-06	0.000412939
cg01496075	17	complement(17509045^17509046)	L1MB7	0.682415	0.00520081	0.205938	0.0292568	-0.476477	9.99835e-06	0.000413723
cg08003209	19	complement(12560898^12560899)	L1M1	0.61131	0.0257974	0.177117	0.00823632	-0.434194	1.0001e-05	0.000413772
cg00658652	16	complement(71500215^71500216)	L1MEc	0.375832	0.0100116	0.0680732	0.0163864	-0.307759	1.00179e-05	0.000413924
cg23379980	19	complement(55932929^55932930)	L1MC4	0.6363	0.0261168	0.133088	0.0174688	-0.503212	1.00462e-05	0.000414537
cg14369240	9	complement(1233800^1233801)	L1ME4a	0.739407	0.0250864	0.246101	0.0179293	-0.493307	1.0089e-05	0.000415161
cg23728836	6	32518160^32518161	L1ME1	0.104253	0.01651	0.625388	0.0280966	0.521135	1.01063e-05	0.000415369
cg01043849	14	complement(65167105^65167106)	L1MB8	0.729504	0.0398259	0.0544475	0.0140766	-0.675057	1.01319e-05	0.000415856
cg10039590	8	complement(8859974^8859975)	L1MEc	0.385573	0.0122881	0.185394	0.00247827	-0.200179	1.01634e-05	0.000416303
cg22413797	15	complement(88017683^88017684)	L1MC	0.783315	0.00921253	0.507205	0.0146356	-0.27611	1.01708e-05	0.0004164
cg03371783	7	complement(156416971^156416972)	L1MA8	0.811794	0.0309222	0.102399	0.0319197	-0.709395	1.01797e-05	0.000416466
cg23079386	2	complement(183977784^183977785)	L1MD1	0.314934	0.0115556	0.0659744	0.0104775	-0.24896	1.01843e-05	0.00041652
cg00710343	18	complement(74239137^74239138)	L1MB5	0.634696	0.0171399	0.321958	0.00953949	-0.312738	1.02288e-05	0.000417235
cg10777347	7	complement(87556005^87556006)	L1PB1	0.520301	0.0200537	0.136436	0.013327	-0.383866	1.02305e-05	0.000417257
cg15970318	1	complement(179575037^179575038)	L1MC1	0.495228	0.0162756	0.0582562	0.0220545	-0.436972	1.02313e-05	0.000417263
cg15547413	17	complement(56301725^56301726)	L1MC4	0.417843	0.0238211	0.0321971	0.00421844	-0.385646	1.02336e-05	0.000417263
cg09425611	16	complement(55868370^55868371)	L1MB7	0.419004	0.00798613	0.24306	0.00761932	-0.175944	1.02363e-05	0.000417292
cg25863408	1	complement(31970630^31970631)	L1MB7	0.750142	0.0192577	0.364441	0.0146526	-0.385701	1.02389e-05	0.000417358
cg12339795	8	complement(82673320^82673321)	L1MEc	0.741134	0.0302605	0.134701	0.0230751	-0.606433	1.02475e-05	0.000417567
cg22858500	10	complement(18629006^18629007)	L1ME4a	0.506814	0.0266583	0.0561898	0.00943732	-0.450625	1.02505e-05	0.000417588
cg01412462	12	49111374^49111375	L1M5	0.30748	0.0091727	0.585588	0.0148732	0.278108	1.03003e-05	0.000418516
cg17282852	9	complement(90510431^90510432)	L1MDa	0.441512	0.0208251	0.070102	0.0105937	-0.37141	1.03498e-05	0.000419292
cg16815743	6	complement(9852322^9852323)	L1PA15-16	0.773533	0.0181944	0.459335	0.00775368	-0.314198	1.03747e-05	0.000419782
cg04281845	10	complement(10215481^10215482)	L1MC1	0.728068	0.00603234	0.606575	0.00470564	-0.121493	1.03915e-05	0.000420004
cg01910460	14	complement(66782667^66782668)	L1M2a	0.759211	0.0178555	0.27419	0.0247927	-0.485021	1.04056e-05	0.000420118
cg23813603	20	859405^859406	L1ME3	0.60532	0.0191195	0.919059	0.00513377	0.313739	1.04756e-05	0.000421064
cg08762484	12	125058884^125058885	L1MC4a	0.737861	0.00658199	0.85394	0.00322812	0.116079	1.05124e-05	0.000421729
cg03538814	19	34667843^34667844	L1ME3B	0.680827	0.0111366	0.91067	0.00933125	0.229843	1.05512e-05	0.000422483
cg25094891	5	complement(4851084^4851085)	L1MA9	0.343473	0.0191276	0.0328069	0.00449144	-0.310666	1.05717e-05	0.000422914
cg09610957	12	complement(18872856^18872857)	L1ME3A	0.781796	0.0158637	0.29033	0.0267296	-0.491466	1.05719e-05	0.000422914
cg11807600	8	complement(28306526^28306527)	L1MC4a	0.261274	0.00989467	0.091649	0.00416304	-0.169625	1.0599e-05	0.000423175
cg20915150	10	complement(43490917^43490918)	L1MEe	0.839429	0.00570731	0.695722	0.00708324	-0.143707	1.0608e-05	0.000423239
cg09096137	20	complement(56043956^56043957)	L1ME3A	0.836483	0.0182659	0.162268	0.0386268	-0.674216	1.06585e-05	0.000424233
cg23080761	12	complement(111857575^111857576)	L1MC3	0.84959	0.0130294	0.479693	0.0194958	-0.369897	1.0671e-05	0.000424473
cg09908042	15	102025217^102025218	L1ME3C	0.616307	0.0164123	0.898868	0.00719003	0.282561	1.06847e-05	0.000424779
cg07611693	22	complement(45501754^45501755)	L1MB7	0.407019	0.0166716	0.109257	0.00894708	-0.297762	1.07719e-05	0.000426216
cg12778930	6	complement(134231452^134231453)	L1MDa	0.914729	0.0151644	0.578654	0.015063	-0.336075	1.081e-05	0.000426676
cg22930808	3	122281881^122281882	L1MC4a	0.771166	0.000836237	0.912847	0.00897588	0.141681	1.08289e-05	0.000427036
cg00919908	9	complement(33127686^33127687)	L1ME4a	0.929506	0.0068085	0.548088	0.0233026	-0.381419	1.08435e-05	0.000427224
cg24673766	17	complement(3595799^3595800)	L1MC4	0.603662	0.0133301	0.0877648	0.0300678	-0.515897	1.09146e-05	0.000428607
cg00706371	16	complement(49512158^49512159)	L1MDa	0.762149	0.0216213	0.386863	0.0102653	-0.375286	1.09304e-05	0.000428798
cg18703576	2	complement(147359913^147359914)	L1MEg	0.588091	0.0329917	0.0608001	0.00657343	-0.527291	1.09452e-05	0.000428932
cg23569929	9	complement(140961527^140961528)	L1ME3D	0.891935	0.00848523	0.582885	0.0178323	-0.30905	1.10146e-05	0.000429955
cg21355059	4	48742912^48742913	L1MC1	0.393757	0.0272262	0.916046	0.0193459	0.522288	1.10482e-05	0.000430622
cg16663497	5	complement(140472925^140472926)	L1MC2	0.397462	0.0078407	0.0671105	0.0196503	-0.330352	1.11136e-05	0.00043157
cg16152139	22	complement(42858152^42858153)	L1MEd	0.238748	0.0111931	0.0293181	0.00738494	-0.20943	1.11045e-05	0.00043157
cg07231398	14	complement(106671426^106671427)	L1PA16	0.491582	0.0248947	0.0874363	0.00708617	-0.404145	1.1115e-05	0.00043157
cg10623551	14	complement(78865074^78865075)	L1MD1	0.507735	0.0292862	0.0450516	0.00454147	-0.462684	1.11202e-05	0.000431645
cg06464686	21	complement(47371503^47371504)	L1MCb	0.477734	0.0177734	0.0799645	0.0182661	-0.39777	1.1134e-05	0.000431931
cg27010240	21	complement(42814782^42814783)	L1MB3	0.884159	0.00858796	0.613232	0.0150894	-0.270927	1.1142e-05	0.000432052
cg23942160	16	complement(10719960^10719961)	L1MB5	0.515203	0.0053244	0.0904247	0.0267139	-0.424778	1.11709e-05	0.000432498
cg06646588	19	387706^387707	L1MC4	0.574514	0.0131357	0.791196	0.00453434	0.216682	1.11751e-05	0.00043257
cg00597602	16	29229107^29229108	L1ME1	0.798536	0.00417231	0.901886	0.00515023	0.103351	1.11758e-05	0.00043257
cg19276977	20	complement(47481802^47481803)	L1MC4a	0.912888	0.0109909	0.673666	0.0107905	-0.239222	1.13517e-05	0.000435325
cg08822779	11	complement(71926700^71926701)	L1MB2	0.907676	0.0122945	0.554011	0.0191907	-0.353665	1.13924e-05	0.000436046
cg07505997	8	complement(144165643^144165644)	L1MC2	0.382057	0.0152583	0.0516842	0.0148841	-0.330373	1.14464e-05	0.000436796
cg25985183	10	complement(59477350^59477351)	L1PA7	0.237227	0.0100702	0.0457604	0.00715674	-0.191466	1.145e-05	0.000436895
cg21992844	3	complement(25831196^25831197)	L1ME4a	0.16229	0.0056906	0.0516948	0.00433896	-0.110595	1.15782e-05	0.000439204
cg13565958	14	complement(101722664^101722665)	L1ME5	0.651903	0.0167208	0.193817	0.0244802	-0.458086	1.15859e-05	0.000439274
cg18909711	5	complement(63985282^63985283)	L1MEc	0.790423	0.0158848	0.491841	0.011026	-0.298582	1.1618e-05	0.000439598
cg12283695	15	complement(20834869^20834870)	L1PA7	0.438837	0.00255622	0.250683	0.0119201	-0.188154	1.1641e-05	0.00044002
cg12829250	1	complement(234039432^234039433)	L1MC1	0.856594	0.00662973	0.540185	0.0194424	-0.31641	1.17327e-05	0.000441516
cg14041094	14	89148974^89148975	L1M4b	0.301025	0.0105975	0.566344	0.0135799	0.265319	1.17347e-05	0.000441571
cg04608991	8	124469165^124469166	L1MC	0.367275	0.0261555	0.833492	0.0152483	0.466217	1.17457e-05	0.000441749
cg02404995	11	complement(46753268^46753269)	L1MC4	0.88855	0.0071133	0.720982	0.00824184	-0.167568	1.17685e-05	0.00044196
cg04582058	12	complement(109622871^109622872)	L1MC4	0.700255	0.0139682	0.117554	0.0352353	-0.582701	1.18235e-05	0.000442658
cg17939286	22	complement(47618189^47618190)	L1P3	0.206154	0.00805274	0.0290223	0.00826167	-0.177132	1.18852e-05	0.000443611
cg19896563	3	complement(21371992^21371993)	L1MC3	0.474785	0.0119368	0.211043	0.0123658	-0.263742	1.19104e-05	0.000444033
cg15177457	7	complement(48672422^48672423)	L1M4	0.39917	0.00858112	0.0923847	0.0180648	-0.306785	1.19273e-05	0.000444141
cg04683516	10	5047487^5047488	L1M4c	0.632021	0.0183012	0.914358	0.00209932	0.282337	1.19678e-05	0.000444693
cg15974646	2	complement(238349970^238349971)	L1M7	0.700506	0.0309988	0.112868	0.0225703	-0.587638	1.19731e-05	0.000444747
cg13412213	10	119598364^119598365	L1PA2	0.576251	0.0143932	0.88154	0.0137887	0.305289	1.19999e-05	0.000445165
cg02947408	8	complement(112370730^112370731)	L1M2c	0.469062	0.00761588	0.121654	0.0213871	-0.347408	1.20432e-05	0.000445609
cg02016207	1	complement(6092930^6092931)	L1MC4	0.412924	0.0240907	0.0412151	0.00311418	-0.371708	1.20442e-05	0.000445609
cg07556622	21	complement(40215931^40215932)	L1ME2	0.725764	0.00782855	0.264135	0.0291523	-0.461629	1.20724e-05	0.000445961
cg03797380	13	31926795^31926796	L1PA17	0.388547	0.0202765	0.812587	0.0189223	0.424041	1.20845e-05	0.000446249
cg21404384	19	complement(55385029^55385030)	L1PB4	0.920314	0.01416	0.639281	0.0117308	-0.281034	1.21029e-05	0.000446344
cg09241928	11	complement(1047559^1047560)	L1MEc	0.59058	0.0110199	0.280758	0.0170197	-0.309822	1.21128e-05	0.000446497
cg17783015	6	complement(161258752^161258753)	L1MDa	0.633823	0.0134049	0.294824	0.0176979	-0.338999	1.21483e-05	0.000447094
cg18341736	8	complement(8345217^8345218)	L1MDa	0.40697	0.0233975	0.0381651	0.00599009	-0.368805	1.21453e-05	0.000447094
cg01732465	11	complement(2243935^2243936)	L1MEc	0.523921	0.0171789	0.207975	0.0115794	-0.315946	1.22076e-05	0.000448276
cg04264638	4	56411138^56411139	L1MC4a	0.428684	0.0126691	0.863357	0.0255617	0.434672	1.22536e-05	0.000449019
cg11928731	7	complement(3820167^3820168)	L1MA7	0.54366	0.0308998	0.043241	0.011197	-0.500419	1.22859e-05	0.000449361
cg26515984	3	complement(172939306^172939307)	L1M3f	0.632471	0.0220541	0.234403	0.014091	-0.398068	1.23373e-05	0.000450273
cg24020467	3	complement(129052822^129052823)	L1M4b	0.891887	0.00199506	0.546372	0.0226583	-0.345515	1.2402e-05	0.00045125
cg19103770	7	93520566^93520567	L1ME2	0.847081	0.00255613	0.917862	0.00390208	0.0707811	1.2456e-05	0.000452194
cg23863066	17	complement(70031242^70031243)	L1MA4A	0.586173	0.00820534	0.260212	0.0198623	-0.325962	1.24749e-05	0.000452448
cg06589286	1	complement(148192590^148192591)	L1MC4a	0.822429	0.00495083	0.70895	0.00561096	-0.113479	1.24835e-05	0.000452504
cg00641207	6	93499856^93499857	L1MEg	0.114949	0.0187068	0.600785	0.0260148	0.485836	1.24929e-05	0.000452675
cg08383501	17	56250027^56250028	L1M4	0.0654363	0.00992915	0.232687	0.00480608	0.167251	1.24949e-05	0.000452685
cg23910393	16	complement(24412184^24412185)	L1MB7	0.433164	0.0246588	0.045478	0.0068003	-0.387686	1.25129e-05	0.00045287
cg02878367	6	complement(272080^272081)	L1M4c	0.266301	0.0118119	0.0622281	0.00647443	-0.204073	1.25325e-05	0.000453137
cg14297914	5	complement(1191127^1191128)	L1M5	0.479291	0.0163995	0.0515231	0.0229978	-0.427768	1.2552e-05	0.00045339
cg07226569	9	complement(126150518^126150519)	L1ME4a	0.684965	0.00509533	0.459676	0.0139839	-0.225288	1.25762e-05	0.000453651
cg08520451	19	complement(996720^996721)	L1MB3	0.316479	0.00727098	0.0620102	0.0151661	-0.254469	1.25997e-05	0.000453882
cg18505573	8	complement(54472469^54472470)	L1PREC2	0.769342	0.00774406	0.468533	0.0183192	-0.300808	1.26174e-05	0.000454114
cg19424104	14	75029497^75029498	L1MC4a	0.638741	0.0166084	0.904531	0.00574697	0.265791	1.26208e-05	0.000454178
cg27567836	10	124091022^124091023	L1M5	0.608147	0.0189058	0.907074	0.00580429	0.298927	1.26488e-05	0.000454546
cg23487884	22	36554399^36554400	L1MC	0.627641	0.0115729	0.821995	0.0056077	0.194354	1.26555e-05	0.000454726
cg13425279	9	complement(140818325^140818326)	L1MD1	0.616563	0.0167537	0.34596	0.00634549	-0.270603	1.26836e-05	0.00045527
cg21354059	1	complement(143272904^143272905)	L1PB	0.56326	0.00157911	0.0787173	0.0320755	-0.484543	1.27393e-05	0.000456137
cg27254290	2	complement(193613226^193613227)	L1ME3F	0.76428	0.0189961	0.445119	0.00937259	-0.319161	1.28097e-05	0.000457363
cg26886700	20	35452629^35452630	L1MB7	0.758718	0.00754228	0.908557	0.00648849	0.149838	1.28329e-05	0.000457621
cg24733036	12	complement(57155643^57155644)	L1MB7	0.585593	0.0244074	0.112533	0.01979	-0.47306	1.28515e-05	0.000457672
cg19971330	10	complement(37592679^37592680)	L1ME2	0.685575	0.00599715	0.412387	0.0171745	-0.273188	1.29797e-05	0.000459442
cg18122056	17	complement(61113319^61113320)	L1ME1	0.748782	0.0113742	0.387309	0.0212268	-0.361473	1.30051e-05	0.000459832
cg07920321	16	complement(30481009^30481010)	L1MB7	0.883364	0.00215838	0.695267	0.0123491	-0.188097	1.30251e-05	0.000460121
cg04371130	7	complement(1407571^1407572)	L1M5	0.657415	0.0194388	0.0791697	0.0333295	-0.578245	1.30859e-05	0.000461082
cg06711249	2	1545074^1545075	L1MA7	0.686483	0.00638458	0.923945	0.0145064	0.237462	1.31002e-05	0.000461259
cg04551318	1	complement(2823297^2823298)	L1MC1	0.771891	0.0118399	0.582231	0.00455647	-0.18966	1.32146e-05	0.000462633
cg04669722	5	complement(158669206^158669207)	L1ME3D	0.3514	0.0179688	0.0303147	0.0117938	-0.321085	1.32539e-05	0.000463058
cg26707265	11	complement(45713675^45713676)	L1MA6	0.840466	0.011096	0.399764	0.0273542	-0.440701	1.32869e-05	0.000463689
cg17277627	2	complement(98982784^98982785)	L1PA10	0.570061	0.00789237	0.257824	0.0193749	-0.312236	1.33033e-05	0.000463852
cg01103827	21	complement(40554221^40554222)	L1MC5	0.419314	0.0172093	0.0528261	0.0175678	-0.366488	1.33828e-05	0.000464851
cg23237353	4	complement(6712888^6712889)	L1ME3	0.773938	0.0463765	0.0690725	0.00940447	-0.704865	1.34073e-05	0.000465242
cg00837056	3	complement(166278364^166278365)	L1PA17	0.454146	0.0160767	0.107286	0.0169173	-0.346859	1.35263e-05	0.00046638
cg10214287	17	complement(39603398^39603399)	L1MA9	0.720644	0.0215589	0.346679	0.0129782	-0.373965	1.3531e-05	0.000466433
cg16276128	2	complement(127907293^127907294)	L1M4	0.790294	0.0277613	0.218202	0.0266752	-0.572092	1.35373e-05	0.000466468
cg03841183	12	complement(101294654^101294655)	L1MC5	0.665762	0.0235231	0.148359	0.0257229	-0.517402	1.35951e-05	0.000467227
cg17942407	13	complement(32541512^32541513)	L1M4c	0.779132	0.0200513	0.370732	0.0188591	-0.408399	1.36211e-05	0.0004674
cg07689561	6	149687475^149687476	L1MEf	0.52107	0.0127444	0.881887	0.0207268	0.360817	1.36476e-05	0.000467652
cg07531507	19	complement(52276212^52276213)	L1MC1	0.746618	0.0210598	0.42178	0.00603653	-0.324838	1.36543e-05	0.000467785
cg13681325	2	complement(87020377^87020378)	L1MC4a	0.827875	0.0137063	0.432529	0.0228704	-0.395346	1.36539e-05	0.000467785
cg11311237	3	complement(50899823^50899824)	L1PA17	0.637445	0.0198906	0.207851	0.0210747	-0.429594	1.36656e-05	0.000467888
cg11367593	1	complement(110021466^110021467)	L1ME2z	0.227153	0.0110177	0.0418793	0.00590177	-0.185273	1.36697e-05	0.000467912
cg25491040	9	complement(90565818^90565819)	L1P4d	0.534882	0.0121483	0.119079	0.0252836	-0.415803	1.36695e-05	0.000467912
cg15317907	3	129046493^129046494	L1MC4	0.62646	0.0189945	0.92153	0.00595885	0.295069	1.36735e-05	0.000467922
cg06574076	8	complement(144835165^144835166)	L1M4c	0.659979	0.0273311	0.124471	0.0236511	-0.535508	1.36959e-05	0.000468164
cg11383600	12	complement(116273202^116273203)	L1MC4a	0.480674	0.012074	0.222408	0.0125784	-0.258266	1.37086e-05	0.00046828
cg02182738	18	complement(74251599^74251600)	L1MB5	0.670028	0.0251589	0.296104	0.00237698	-0.373924	1.37678e-05	0.000469111
cg13458349	5	complement(180156487^180156488)	L1MC4a	0.456792	0.0147855	0.113238	0.0179079	-0.343554	1.37785e-05	0.000469267
cg06844455	2	complement(159022758^159022759)	L1MC4	0.653698	0.0214199	0.165781	0.0250876	-0.487918	1.37893e-05	0.000469406
cg03764440	16	complement(47008381^47008382)	L1MC5	0.548558	0.0163309	0.101692	0.0254643	-0.446866	1.38598e-05	0.000470594
cg13452228	12	124919409^124919410	L1ME2z	0.550142	0.0223091	0.914446	0.0105455	0.364304	1.38909e-05	0.000470966
cg01595651	5	complement(165554350^165554351)	L1M2	0.524519	0.0185095	0.16991	0.015316	-0.354609	1.39034e-05	0.000471186
cg22986091	6	complement(135809499^135809500)	L1M6	0.852814	0.0268763	0.451529	0.00411893	-0.401285	1.39097e-05	0.000471241
cg25246070	1	complement(248019761^248019762)	L1PB4	0.878302	0.015237	0.589491	0.0122787	-0.28881	1.39086e-05	0.000471241
cg20003983	20	complement(56725730^56725731)	L1ME3A	0.570715	0.0285392	0.142145	0.00547222	-0.42857	1.39485e-05	0.000471701
cg06345524	9	34391033^34391034	L1MEd	0.209134	0.0155201	0.445384	0.00397928	0.23625	1.39595e-05	0.000471847
cg20606481	14	complement(93074212^93074213)	L1MD2	0.534768	0.016262	0.125241	0.0225299	-0.409528	1.39842e-05	0.000472208
cg09130161	19	complement(17640530^17640531)	L1MA10	0.834482	0.00756154	0.54482	0.018145	-0.289661	1.39968e-05	0.000472414
cg08163621	1	6685996^6685997	L1ME3A	0.0608174	0.00312371	0.184335	0.00778147	0.123518	1.40145e-05	0.000472629
cg14326893	10	65274823^65274824	L1MC1	0.270331	0.00383372	0.446227	0.0113125	0.175896	1.40319e-05	0.000472877
cg27383956	19	40732902^40732903	L1MC4	0.592734	0.0154346	0.83653	0.00599394	0.243796	1.40396e-05	0.000472968
cg21316826	2	complement(231863605^231863606)	L1MB7	0.635022	0.0234251	0.217832	0.0160346	-0.41719	1.41456e-05	0.000474448
cg20445649	16	complement(84227142^84227143)	L1MC4	0.791354	0.0059917	0.427921	0.0239897	-0.363433	1.41391e-05	0.000474448
cg07230600	17	complement(36207457^36207458)	L1MA10	0.775129	0.0113658	0.54516	0.0107592	-0.229969	1.41545e-05	0.000474579
cg16409456	8	complement(86551492^86551493)	L1PA6	0.685293	0.0154305	0.373521	0.0145685	-0.311772	1.4164e-05	0.000474762
cg10967759	10	complement(73555025^73555026)	L1ME5	0.432232	0.00354948	0.0797159	0.0237497	-0.352516	1.42084e-05	0.000475495
cg22264718	9	complement(137824051^137824052)	L1M5	0.706704	0.0170089	0.451736	0.00354513	-0.254968	1.42278e-05	0.000475689
cg21746120	11	68142234^68142235	L1ME2	0.491915	0.0101842	0.805692	0.0187993	0.313777	1.42246e-05	0.000475689
cg07245624	1	complement(43438914^43438915)	L1ME4a	0.819683	0.0156965	0.456334	0.0191782	-0.363349	1.42801e-05	0.000476598
cg02861155	12	complement(86905137^86905138)	L1M3	0.878285	0.00733596	0.621851	0.0158855	-0.256433	1.43036e-05	0.000476988
cg04553015	21	complement(33776186^33776187)	L1MB3	0.443956	0.016423	0.181836	0.00708406	-0.26212	1.43039e-05	0.000476988
cg25496038	19	18836939^18836940	L1M5	0.797193	0.00300345	0.896913	0.00610602	0.0997203	1.43065e-05	0.000477028
cg05396132	14	complement(74417659^74417660)	L1MB8	0.402064	0.0212889	0.0482812	0.0113914	-0.353783	1.43148e-05	0.000477094
cg01850011	6	complement(166191280^166191281)	L1ME3F	0.905499	0.0128448	0.551143	0.0204916	-0.354356	1.43161e-05	0.000477102
cg20071413	5	complement(157034949^157034950)	L1ME1	0.568947	0.031439	0.0485672	0.0165589	-0.52038	1.43443e-05	0.00047744
cg18788903	6	complement(121734601^121734602)	L1ME3A	0.789098	0.0118745	0.329291	0.0290769	-0.459807	1.43643e-05	0.000477713
cg09856091	11	complement(11811484^11811485)	L1M5	0.593489	0.0350287	0.0674058	0.00815254	-0.526083	1.44116e-05	0.000478469
cg08888905	21	complement(47008098^47008099)	L1MEc	0.612506	0.0100472	0.366202	0.0135119	-0.246304	1.44108e-05	0.000478469
cg15836427	7	complement(155640618^155640619)	L1MB3	0.662408	0.00931165	0.348178	0.0193678	-0.31423	1.44331e-05	0.000478837
cg27569525	8	complement(38910371^38910372)	L1MD	0.903575	0.010278	0.659161	0.0132155	-0.244414	1.45242e-05	0.000480202
cg20893291	3	complement(116912336^116912337)	L1MA4	0.555797	0.0196871	0.216318	0.0124335	-0.339479	1.46019e-05	0.000481362
cg17701846	18	complement(12058780^12058781)	L1M1	0.827633	0.0189581	0.469978	0.0156071	-0.357655	1.46601e-05	0.000482163
cg06880438	12	complement(1675846^1675847)	L1MCa	0.696902	0.0242275	0.124435	0.0310173	-0.572467	1.47396e-05	0.000483646
cg00479238	11	complement(15573787^15573788)	L1MC3	0.679499	0.0186395	0.344643	0.0135222	-0.334856	1.4755e-05	0.000483926
cg07504431	8	complement(50081281^50081282)	L1M4	0.369178	0.0079766	0.0719537	0.0188245	-0.297224	1.47688e-05	0.000484153
cg14367809	7	complement(1119760^1119761)	L1M5	0.875687	0.00649134	0.632406	0.0154566	-0.243281	1.48749e-05	0.000485394
cg01512644	13	complement(21856352^21856353)	L1MC4	0.765826	0.0142215	0.441872	0.0172812	-0.323955	1.50268e-05	0.000487646
cg27601169	7	1407526^1407527	L1M5	0.533081	0.0273069	0.942589	0.00775799	0.409508	1.52317e-05	0.000490934
cg22951411	19	complement(57375307^57375308)	L1MB7	0.415153	0.00764326	0.0733871	0.0224843	-0.341766	1.53764e-05	0.000493042
cg05690492	1	complement(224863434^224863435)	L1ME1	0.688045	0.030712	0.231297	0.00802324	-0.456749	1.5386e-05	0.000493091
cg25960577	19	complement(43846486^43846487)	L1MB3	0.343574	0.0106635	0.0587063	0.0166846	-0.284868	1.53973e-05	0.000493201
cg26545954	20	complement(61669194^61669195)	L1MB4	0.427667	0.0222837	0.100339	0.00468416	-0.327329	1.54462e-05	0.000493688
cg08451361	3	complement(38704210^38704211)	L1MA4	0.299606	0.0170695	0.0467713	0.00434015	-0.252834	1.55306e-05	0.000494861
cg23923117	2	237667305^237667306	L1MC4	0.201477	0.00807107	0.407163	0.0118403	0.205686	1.55365e-05	0.000494992
cg24874998	3	complement(163021378^163021379)	L1MA1	0.323503	0.0106904	0.0768647	0.0134574	-0.246638	1.55515e-05	0.000495141
cg09662588	17	complement(58114439^58114440)	L1MD2	0.389663	0.0161976	0.0542861	0.0168589	-0.335377	1.55744e-05	0.000495586
cg13370797	4	complement(6101652^6101653)	L1M5	0.73509	0.0188139	0.430684	0.00981852	-0.304406	1.55793e-05	0.000495641
cg26846076	17	20128997^20128998	L1MA3	0.486226	0.0123957	0.862557	0.0231291	0.376331	1.55918e-05	0.000495739
cg07251128	11	complement(67239107^67239108)	L1ME5	0.85026	0.0165765	0.502052	0.017764	-0.348208	1.5634e-05	0.000496194
cg15920390	19	complement(35552548^35552549)	L1MB7	0.808177	0.0109242	0.499821	0.018559	-0.308356	1.56898e-05	0.000497184
cg19800855	14	102186384^102186385	L1MC3	0.550001	0.0209642	0.889383	0.0110645	0.339382	1.56968e-05	0.000497311
cg09993799	9	complement(71014633^71014634)	L1ME5	0.700891	0.0255235	0.254315	0.0179325	-0.446576	1.56992e-05	0.00049737
cg12365190	22	complement(27621065^27621066)	L1MC4	0.469672	0.0170294	0.163348	0.0130131	-0.306324	1.5803e-05	0.00049896
cg18175586	2	167037637^167037638	L1P4d	0.579469	0.017882	0.88153	0.0112866	0.302062	1.58389e-05	0.000499274
cg22076945	2	complement(38622288^38622289)	L1PA15	0.378306	0.019	0.0764457	0.00925919	-0.301861	1.58511e-05	0.000499456
cg09243824	19	complement(48217675^48217676)	L1MC	0.274728	0.0126141	0.0615526	0.00799747	-0.213175	1.58905e-05	0.000500105
cg17580234	7	complement(118911058^118911059)	L1PA16	0.206804	0.00722476	0.0766683	0.00558197	-0.130136	1.59755e-05	0.000501398
cg16952663	2	1735930^1735931	L1MEc	0.712763	0.00849511	0.921425	0.0119421	0.208662	1.60463e-05	0.000502341
cg06445620	7	complement(151139071^151139072)	L1MC1	0.54842	0.0219074	0.152178	0.017197	-0.396242	1.60942e-05	0.000503071
cg26572435	22	complement(44589353^44589354)	L1ME3	0.849076	0.0161973	0.611176	0.00415539	-0.237901	1.60956e-05	0.000503071
cg18494805	17	complement(79528572^79528573)	L1M5	0.697486	0.0150218	0.410184	0.0135024	-0.287302	1.61084e-05	0.000503237
cg26080019	5	complement(165555011^165555012)	L1M2b	0.660582	0.0148267	0.268539	0.023243	-0.392042	1.6126e-05	0.000503565
cg05084640	1	complement(86349593^86349594)	L1MC2	0.861298	0.0147872	0.623326	0.00783676	-0.237972	1.61285e-05	0.000503571
cg13582959	10	complement(134462849^134462850)	L1MEf	0.858704	0.0145892	0.567151	0.0144426	-0.291553	1.62078e-05	0.000504545
cg24445163	3	complement(139616703^139616704)	L1ME2	0.494436	0.0261794	0.0796519	0.0129654	-0.414784	1.62262e-05	0.000504685
cg20653353	2	159853841^159853842	L1MC3	0.111043	0.0141887	0.455216	0.0196855	0.344172	1.62935e-05	0.00050557
cg11323803	5	complement(156243059^156243060)	L1MEg	0.540921	0.0317469	0.0378978	0.0158385	-0.503023	1.63167e-05	0.000505753
cg00934087	2	complement(27614310^27614311)	L1PA16	0.885836	0.0195059	0.598082	0.00559639	-0.287754	1.63085e-05	0.000505753
cg06103338	20	complement(61667933^61667934)	L1M4	0.478654	0.0097913	0.0991047	0.0249161	-0.379549	1.63192e-05	0.000505796
cg10160939	10	complement(45360880^45360881)	L1MEc	0.629058	0.0294948	0.0968096	0.0232528	-0.532248	1.6349e-05	0.000506266
cg15831663	4	complement(131729521^131729522)	L1PA16	0.72383	0.00890599	0.571669	0.00600354	-0.152161	1.63683e-05	0.0005065
cg09057033	8	complement(144313828^144313829)	L1MD1	0.341952	0.00864372	0.10148	0.0146566	-0.240471	1.65283e-05	0.000508483
cg25306859	2	complement(219899930^219899931)	L1ME3B	0.357548	0.0216676	0.0391435	0.00630035	-0.318405	1.66303e-05	0.000509801
cg09710364	3	complement(129691792^129691793)	L1MC4a	0.864614	0.0171276	0.460342	0.0230054	-0.404272	1.67014e-05	0.000510692
cg12271668	7	85395562^85395563	L1MEf	0.596025	0.0200746	0.906001	0.00898973	0.309975	1.67145e-05	0.000510845
cg17775994	20	complement(12338067^12338068)	L1PA15-16	0.437755	0.0129824	0.0879367	0.0211593	-0.349818	1.67194e-05	0.00051092
cg22016288	6	complement(1324593^1324594)	L1ME1	0.679098	0.0117806	0.31988	0.0226076	-0.359218	1.67227e-05	0.000510921
cg12798350	10	complement(99910514^99910515)	L1MA4	0.884873	0.00639038	0.745206	0.00758393	-0.139667	1.67596e-05	0.000511248
cg26430393	20	complement(57339046^57339047)	L1MC5	0.426231	0.0265549	0.0399365	0.00706774	-0.386295	1.68808e-05	0.000512715
cg08814033	2	complement(31885595^31885596)	L1MC1	0.691819	0.0301938	0.208498	0.0166081	-0.483321	1.70348e-05	0.000514319
cg14801009	12	complement(116385242^116385243)	L1MD3	0.870622	0.0104526	0.563916	0.0192119	-0.306707	1.7046e-05	0.000514508
cg15210817	1	complement(36949518^36949519)	L1ME2z	0.546677	0.000339218	0.198307	0.0248495	-0.34837	1.70721e-05	0.000514925
cg22896900	21	complement(43009550^43009551)	L1PBa	0.654737	0.0142343	0.392492	0.0121543	-0.262245	1.71065e-05	0.000515374
cg26877678	17	25856540^25856541	L1ME4a	0.595235	0.0193719	0.906398	0.0108981	0.311163	1.71621e-05	0.000516079
cg02068832	12	complement(1976671^1976672)	L1ME2	0.798519	0.0175304	0.502327	0.0118553	-0.296192	1.71788e-05	0.000516435
cg13773729	18	60122311^60122312	L1ME3C	0.620376	0.0168289	0.924708	0.0137774	0.304332	1.71942e-05	0.000516641
cg08714840	19	complement(56683259^56683260)	L1MA10	0.644421	0.0160928	0.177342	0.0292905	-0.467079	1.72766e-05	0.000517832
cg16324293	9	97838516^97838517	L1M5	0.798158	0.0030771	0.891622	0.0059393	0.0934644	1.72927e-05	0.000518148
cg18186327	1	complement(38888789^38888790)	L1MC4	0.82522	0.0228899	0.419909	0.0179428	-0.405311	1.74754e-05	0.000520523
cg10712884	4	186048269^186048270	L1PA17	0.698389	0.0149319	0.926402	0.00669321	0.228013	1.74827e-05	0.000520585
cg16991868	1	complement(27227383^27227384)	L1M5	0.51575	0.0322921	0.0564739	0.00673057	-0.459276	1.75378e-05	0.000521253
cg08804742	3	complement(11939840^11939841)	L1MD3	0.904625	0.0157457	0.660405	0.00773692	-0.24422	1.75518e-05	0.000521375
cg19506433	5	172670518^172670519	L1ME1	0.73074	0.0100527	0.923778	0.0095641	0.193038	1.75935e-05	0.000521828
cg20200594	3	111697388^111697389	L1M5	0.181506	0.0267931	0.794911	0.0350271	0.613405	1.76069e-05	0.000521969
cg00653160	8	complement(57730216^57730217)	L1ME1	0.768133	0.0294376	0.18775	0.0295975	-0.580382	1.76386e-05	0.000522425
cg04709890	15	complement(27660181^27660182)	L1MCa	0.644046	0.0368986	0.11252	0.0100303	-0.531526	1.7652e-05	0.000522499
cg11938141	2	complement(129467691^129467692)	L1M4b	0.65148	0.015615	0.278644	0.0218258	-0.372836	1.76911e-05	0.0005229
cg07780093	5	complement(180479236^180479237)	L1MB3	0.620739	0.0396773	0.0668782	0.00424767	-0.553861	1.77575e-05	0.000523848
cg14197228	20	complement(56441285^56441286)	L1MCb	0.649307	0.0149577	0.336291	0.0168828	-0.313016	1.77696e-05	0.000524023
cg07364264	8	6591940^6591941	L1MCa	0.443173	0.014048	0.711564	0.0133068	0.268392	1.7805e-05	0.000524456
cg14310447	11	complement(18258963^18258964)	L1MC4a	0.646654	0.0163717	0.257856	0.0227611	-0.388799	1.78222e-05	0.000524717
cg17816479	18	complement(34291892^34291893)	L1MDa	0.320628	0.020069	0.0402811	0.00252927	-0.280347	1.7861e-05	0.000525281
cg17137844	18	21733469^21733470	L1MCc	0.747506	0.00394961	0.923184	0.0120537	0.175678	1.79094e-05	0.000525985
cg03209332	12	complement(132670372^132670373)	L1M7	0.927054	0.0109244	0.553654	0.0246527	-0.3734	1.7922e-05	0.000526154
cg17404449	7	complement(76221076^76221077)	L1PA15	0.803572	0.0353249	0.208327	0.0245838	-0.595245	1.80085e-05	0.000527439
cg05397870	9	complement(33523364^33523365)	L1MA9	0.708996	0.0243779	0.13499	0.0335928	-0.574007	1.80162e-05	0.000527584
cg00200667	17	complement(46753282^46753283)	L1MB7	0.633076	0.00716954	0.386049	0.0163837	-0.247027	1.81019e-05	0.000528798
cg00723928	19	complement(11691280^11691281)	L1ME4a	0.377579	0.0113281	0.129473	0.0139427	-0.248106	1.81128e-05	0.000528974
cg06695264	16	complement(49912449^49912450)	L1PA5	0.625452	0.0161526	0.395517	0.00406478	-0.229935	1.81445e-05	0.000529276
cg01056637	13	complement(26380861^26380862)	L1M4	0.84632	0.0108893	0.522584	0.0207708	-0.323736	1.8148e-05	0.000529337
cg16023304	6	complement(49826783^49826784)	L1M2	0.609241	0.017478	0.193857	0.0245003	-0.415384	1.81582e-05	0.000529475
cg09797794	11	6922142^6922143	L1M4	0.7549	0.00871335	0.904599	0.00647917	0.149699	1.82395e-05	0.000530839
cg03407679	10	complement(92610352^92610353)	L1MEg	0.316998	0.0156996	0.0645976	0.00948926	-0.252401	1.83862e-05	0.000532894
cg15175589	3	185549174^185549175	L1M5	0.214082	0.0112902	0.440608	0.0120012	0.226526	1.84449e-05	0.000533589
cg03351713	12	complement(130866025^130866026)	L1MC1	0.547478	0.0244977	0.152102	0.0150729	-0.395376	1.84559e-05	0.000533764
cg00767503	16	85881907^85881908	L1ME2z	0.850272	0.00177104	0.930752	0.00558081	0.0804801	1.84586e-05	0.000533787
cg07921348	7	complement(23635741^23635742)	L1ME3B	0.90616	0.00500911	0.761257	0.00928291	-0.144903	1.85014e-05	0.00053455
cg00561281	18	complement(57447871^57447872)	L1MC4	0.864916	0.00682646	0.720069	0.00804061	-0.144847	1.85262e-05	0.000534828
cg16042006	3	complement(185993852^185993853)	L1ME4a	0.596512	0.0312758	0.0932669	0.0192153	-0.503245	1.86497e-05	0.000536525
cg11769349	7	1622775^1622776	L1MB3	0.36213	0.0269923	0.813646	0.0188893	0.451516	1.86752e-05	0.000536946
cg12519038	4	complement(76824949^76824950)	L1MC	0.773716	0.0346308	0.181537	0.0259176	-0.592179	1.87551e-05	0.000537688
cg24912023	2	110979750^110979751	L1MEc	0.539607	0.0234687	0.90093	0.0121124	0.361323	1.88046e-05	0.0005383
cg25818605	2	complement(101117207^101117208)	L1M4b	0.293843	0.0140958	0.0691908	0.00842548	-0.224652	1.88117e-05	0.000538348
cg12606457	7	complement(54985375^54985376)	L1MCa	0.588668	0.0103846	0.290606	0.0191695	-0.298062	1.88579e-05	0.000538724
cg17862146	5	complement(33105989^33105990)	L1PA15-16	0.474702	0.0309945	0.043361	0.0059442	-0.431341	1.88796e-05	0.000538965
cg11411754	6	complement(52822464^52822465)	L1ME3B	0.478972	0.00740736	0.112074	0.0258036	-0.366897	1.88837e-05	0.000538996
cg07169009	20	complement(1607919^1607920)	L1MCa	0.521264	0.0160098	0.135394	0.0233	-0.38587	1.89801e-05	0.000540219
cg12256003	7	complement(70269870^70269871)	L1MA9	0.730155	0.0163302	0.456074	0.0116889	-0.274081	1.89888e-05	0.000540271
cg03133686	8	complement(143324673^143324674)	L1MA8	0.91529	0.00419861	0.691137	0.0158818	-0.224153	1.90039e-05	0.000540444
cg16054502	1	22224163^22224164	L1ME2	0.25483	0.0141836	0.49609	0.0105723	0.24126	1.90434e-05	0.00054093
cg00090974	19	complement(36404802^36404803)	L1ME1	0.698424	0.0105299	0.496555	0.0104196	-0.201869	1.91031e-05	0.000541755
cg14926625	11	complement(92084998^92084999)	L1ME4a	0.68826	0.0206262	0.23884	0.0257919	-0.44942	1.92084e-05	0.000543193
cg21708890	22	complement(23038850^23038851)	L1MD2	0.815928	0.0379433	0.289493	0.00755981	-0.526436	1.9217e-05	0.00054326
cg07218820	8	complement(22157333^22157334)	L1ME1	0.556835	0.0300767	0.0790752	0.0181178	-0.47776	1.92179e-05	0.00054326
cg13767778	9	complement(95736309^95736310)	L1MEc	0.697148	0.0148538	0.425872	0.0133344	-0.271276	1.93101e-05	0.000544507
cg15555709	21	complement(44786241^44786242)	L1MC1	0.70422	0.0381895	0.181827	0.00441536	-0.522393	1.93206e-05	0.000544732
cg00808729	1	complement(179574506^179574507)	L1PB1	0.469409	0.0274483	0.0501227	0.0140996	-0.419287	1.93249e-05	0.000544765
cg11629459	14	complement(23924223^23924224)	L1MB8	0.344451	0.0217676	0.0461521	0.00297463	-0.298299	1.93821e-05	0.00054523
cg01556084	2	complement(178753699^178753700)	L1M7	0.686638	0.0166686	0.287116	0.0243003	-0.399522	1.94941e-05	0.000546766
cg03631113	15	complement(78035113^78035114)	L1MCc	0.335067	0.0131579	0.0584256	0.0156122	-0.276641	1.95435e-05	0.000547465
cg19406923	2	complement(123832083^123832084)	L1M4b	0.383339	0.0235011	0.0604602	0.00408903	-0.322878	1.96228e-05	0.000548215
cg18783984	5	complement(27403789^27403790)	L1MEf	0.213169	0.0115637	0.0492144	0.00363357	-0.163954	1.96762e-05	0.000548902
cg12309748	11	70494214^70494215	L1MB7	0.704013	0.0134902	0.92118	0.00873177	0.217167	1.97459e-05	0.000549773
cg13980844	11	82634237^82634238	L1PB1	0.388638	0.0132778	0.745393	0.0228256	0.356754	1.97703e-05	0.000549883
cg01302572	19	44325595^44325596	L1ME4a	0.656975	0.0164058	0.888843	0.0050438	0.231868	1.97748e-05	0.000549886
cg08641706	2	complement(105069200^105069201)	L1MEd	0.453512	0.0269818	0.0548941	0.0119417	-0.398618	1.9773e-05	0.000549886
cg07468458	11	87887354^87887355	L1PA16	0.791945	0.00287535	0.90791	0.00808979	0.115964	1.97888e-05	0.000550025
cg12106181	15	complement(51436132^51436133)	L1MB5	0.872353	0.00279996	0.453539	0.0308932	-0.418814	1.98202e-05	0.000550448
cg19476918	17	complement(76574137^76574138)	L1M4	0.922997	0.0105128	0.775557	0.00301695	-0.14744	1.99419e-05	0.000551916
cg07505744	5	complement(37533192^37533193)	L1PB1	0.851558	0.00967858	0.24168	0.0441966	-0.609878	1.99474e-05	0.000551916
cg20569424	8	complement(121773397^121773398)	L1MCb	0.854086	0.00341132	0.534872	0.0234384	-0.319214	1.99621e-05	0.000552106
cg07440476	1	complement(153095424^153095425)	L1PBa	0.18056	0.00972635	0.0400366	0.00376056	-0.140523	1.99723e-05	0.000552218
cg08355910	10	complement(32529645^32529646)	L1MA9	0.761247	0.00614626	0.582428	0.0117655	-0.178819	1.9998e-05	0.000552331
cg17168538	13	complement(110567195^110567196)	L1MB1	0.911128	0.0158156	0.636847	0.0128248	-0.274281	2.00033e-05	0.000552375
cg14601478	5	complement(71565530^71565531)	L1M5	0.895886	0.00275474	0.594135	0.0222404	-0.301751	2.00356e-05	0.000552779
cg10737898	1	22146710^22146711	L1MB3	0.836975	0.00583036	0.936151	0.00450545	0.0991761	2.00654e-05	0.000553095
cg07044075	21	complement(44058897^44058898)	L1MC3	0.598031	0.00930284	0.180157	0.0296192	-0.417874	2.00644e-05	0.000553095
cg10247711	14	100988403^100988404	L1MC4a	0.692183	0.0146967	0.903643	0.00556947	0.21146	2.00964e-05	0.000553204
cg18706888	19	complement(57352686^57352687)	L1M5	0.504823	0.0257745	0.112636	0.0136508	-0.392188	2.01434e-05	0.000553669
cg23420541	2	complement(239963167^239963168)	L1M5	0.752166	0.0145711	0.385419	0.0230621	-0.366747	2.01592e-05	0.000553809
cg21840333	17	complement(7588706^7588707)	L1ME2	0.801783	0.0101239	0.589469	0.0121263	-0.212314	2.01814e-05	0.000554121
cg04118080	19	complement(51437057^51437058)	L1ME5	0.54243	0.0296274	0.0708148	0.0188065	-0.471615	2.01874e-05	0.000554176
cg04831783	16	88769549^88769550	L1MB7	0.393471	0.00552331	0.532958	0.00878862	0.139487	2.01955e-05	0.000554181
cg18698257	22	complement(40116654^40116655)	L1MB3	0.621613	0.0433227	0.0355964	0.00510774	-0.586017	2.02206e-05	0.000554545
cg11085097	19	complement(9250646^9250647)	L1MC4	0.197258	0.00799129	0.0424544	0.00831575	-0.154804	2.02874e-05	0.000555362
cg08948989	7	94858666^94858667	L1PB1	0.606742	0.00810137	0.864097	0.0173823	0.257355	2.03052e-05	0.000555591
cg02999984	3	complement(120830869^120830870)	L1PA10	0.721785	0.0055543	0.488385	0.0164954	-0.233399	2.03656e-05	0.000556322
cg09428510	19	complement(57153719^57153720)	L1M5	0.752379	0.0501973	0.073547	0.00658178	-0.678832	2.03721e-05	0.000556339
cg19167230	4	29322907^29322908	L1MB8	0.283477	0.00183386	0.438445	0.0114204	0.154969	2.04365e-05	0.000556989
cg08758143	10	complement(129670039^129670040)	L1PBa	0.806032	0.0188854	0.509205	0.0115998	-0.296827	2.04677e-05	0.000557331
cg13610014	4	188953178^188953179	L1MC3	0.199332	0.0184462	0.510022	0.0140817	0.31069	2.04971e-05	0.000557509
cg11621559	19	complement(51681579^51681580)	L1MDb	0.482526	0.0103953	0.224633	0.0162372	-0.257893	2.05673e-05	0.000558304
cg05940455	2	complement(233265137^233265138)	L1MD2	0.423396	0.021947	0.0361627	0.0188896	-0.387234	2.05888e-05	0.000558534
cg02443129	4	complement(160948238^160948239)	L1M1	0.344643	0.0212621	0.0497593	0.00587805	-0.294884	2.06212e-05	0.000558938
cg24670537	2	complement(228383135^228383136)	L1ME2	0.759566	0.0227775	0.356833	0.0197195	-0.402732	2.06215e-05	0.000558938
cg13818588	20	complement(57389112^57389113)	L1MC3	0.569544	0.00606351	0.189944	0.0277658	-0.3796	2.0688e-05	0.000559749
cg08482190	1	complement(60256209^60256210)	L1MB5	0.817655	0.00502152	0.539176	0.0202398	-0.278479	2.0704e-05	0.000559931
cg07787407	19	complement(44186169^44186170)	L1MC	0.902666	0.00332588	0.652038	0.0184744	-0.250627	2.07198e-05	0.000560033
cg08760670	21	complement(25747963^25747964)	L1PBa	0.558357	0.0195125	0.159407	0.0226287	-0.39895	2.0718e-05	0.000560033
cg23530350	5	complement(16628569^16628570)	L1MC4	0.617383	0.00687844	0.201511	0.0303951	-0.415872	2.07616e-05	0.000560528
cg16408856	2	complement(98808235^98808236)	L1MEc	0.285544	0.00789535	0.109865	0.0105336	-0.175679	2.07588e-05	0.000560528
cg22178653	5	complement(178569540^178569541)	L1MB7	0.538458	0.014415	0.149967	0.0253172	-0.388491	2.08229e-05	0.000561325
cg13422921	9	complement(37788648^37788649)	L1M5	0.744696	0.0258473	0.327462	0.0176632	-0.417233	2.08687e-05	0.000561878
cg12156833	12	complement(131512556^131512557)	L1ME3A	0.849319	0.00882847	0.674106	0.00974229	-0.175213	2.08729e-05	0.000561892
cg11021203	17	complement(56912006^56912007)	L1PA16	0.674918	0.0216279	0.216982	0.0267012	-0.457935	2.08725e-05	0.000561892
cg12064929	10	complement(82115447^82115448)	L1MC4a	0.734753	0.0279833	0.120225	0.0366676	-0.614528	2.08975e-05	0.000562303
cg09409457	7	complement(157954722^157954723)	L1MC1	0.557757	0.0140546	0.206505	0.0223506	-0.351253	2.10167e-05	0.000563604
cg10408165	15	complement(79885996^79885997)	L1M6	0.280015	0.0155975	0.0534328	0.00691191	-0.226582	2.11598e-05	0.000565428
cg20112105	1	complement(38908446^38908447)	L1M6	0.823832	0.0231382	0.475738	0.0123113	-0.348094	2.11599e-05	0.000565428
cg14087129	10	complement(26624704^26624705)	L1M3f	0.301836	0.0195651	0.0274707	0.00664075	-0.274365	2.11725e-05	0.000565568
cg26754818	7	complement(55665597^55665598)	L1PA16	0.491956	0.0298743	0.0345129	0.0171673	-0.457443	2.11907e-05	0.00056584
cg25418602	8	complement(37432110^37432111)	L1ME4a	0.856158	0.00754835	0.737352	0.00482348	-0.118806	2.12771e-05	0.000566664
cg15886307	12	120315669^120315670	L1ME3B	0.469605	0.0301094	0.895001	0.0111625	0.425397	2.13757e-05	0.000567914
cg25450321	15	complement(101509442^101509443)	L1ME2z	0.555282	0.0371389	0.058928	0.00509794	-0.496354	2.14183e-05	0.000568459
cg10202782	9	complement(104135244^104135245)	L1MCc	0.420527	0.0286407	0.0358895	0.00488019	-0.384638	2.14293e-05	0.000568577
cg05317077	3	39542991^39542992	L1ME3	0.678022	0.017138	0.925145	0.00743145	0.247123	2.14909e-05	0.000569101
cg17797731	10	complement(5167696^5167697)	L1PB2	0.64585	0.0221586	0.302963	0.0134804	-0.342888	2.15512e-05	0.000569737
cg08751326	12	78114145^78114146	L1MB1	0.453035	0.0118294	0.761664	0.0201381	0.308629	2.15878e-05	0.00057013
cg11440041	21	complement(45961254^45961255)	L1MEg	0.422345	0.00326614	0.0819637	0.025552	-0.340381	2.15931e-05	0.000570152
cg18023041	11	complement(19831490^19831491)	L1MC3	0.820377	0.00562268	0.61181	0.0147574	-0.208567	2.16369e-05	0.000570561
cg15638437	6	71427038^71427039	L1M3de	0.777304	0.00835141	0.920004	0.00686067	0.1427	2.16618e-05	0.000570789
cg24802766	3	complement(184789911^184789912)	L1ME3A	0.867052	0.00997578	0.503613	0.0256569	-0.363439	2.16655e-05	0.000570817
cg07896713	6	complement(28808128^28808129)	L1M5	0.872806	0.0279269	0.410154	0.0211836	-0.462652	2.16886e-05	0.000571051
cg16767835	14	complement(104845636^104845637)	L1ME3	0.207179	0.00765475	0.0526055	0.00886295	-0.154574	2.16879e-05	0.000571051
cg09696515	6	complement(40337554^40337555)	L1MA9	0.674731	0.0297552	0.147417	0.0266891	-0.527315	2.17313e-05	0.000571691
cg13469355	21	complement(47170195^47170196)	L1MC4a	0.705746	0.0142341	0.436535	0.0146342	-0.269212	2.17671e-05	0.000572036
cg22239822	2	complement(78478904^78478905)	L1M1	0.381134	0.0123486	0.0722338	0.0199106	-0.3089	2.17833e-05	0.000572283
cg06774142	14	71122191^71122192	L1ME4a	0.637625	0.0131163	0.851841	0.00959656	0.214216	2.18077e-05	0.000572606
cg23612438	22	complement(42513119^42513120)	L1PBa	0.764995	0.00489618	0.558513	0.014899	-0.206482	2.19046e-05	0.000573886
cg18542546	7	complement(1982333^1982334)	L1M4	0.930186	0.00251034	0.892613	0.00136031	-0.0375733	2.19479e-05	0.000574239
cg25357304	3	complement(139303604^139303605)	L1MEd	0.858783	0.00694677	0.670658	0.0124995	-0.188125	2.19755e-05	0.000574509
cg15494290	3	complement(128167882^128167883)	L1MC5	0.602705	0.0221632	0.270399	0.0121284	-0.332307	2.19914e-05	0.00057472
cg19274680	4	26143392^26143393	L1MA5	0.706058	0.0127181	0.897745	0.00713694	0.191687	2.20517e-05	0.000575538
cg14219115	9	complement(115707123^115707124)	L1ME1	0.739005	0.0086716	0.498638	0.0161003	-0.240367	2.20505e-05	0.000575538
cg25676572	2	complement(108285812^108285813)	L1MC2	0.572024	0.0124243	0.143802	0.0301281	-0.428222	2.20782e-05	0.000575819
cg13438353	19	complement(32014234^32014235)	L1ME1	0.269772	0.00533096	0.196358	0.00168477	-0.0734136	2.21379e-05	0.000576416
cg10668325	15	90438236^90438237	L1M5	0.594168	0.0170934	0.905612	0.0164454	0.311444	2.21443e-05	0.000576462
cg17141408	18	72191649^72191650	L1MB7	0.500649	0.0131671	0.755192	0.0142351	0.254543	2.21656e-05	0.000576586
cg23196919	3	complement(58257920^58257921)	L1ME3	0.238005	0.0122518	0.071455	0.00332969	-0.16655	2.22249e-05	0.000577375
cg04339275	5	complement(72552988^72552989)	L1MC	0.139778	0.00562014	0.042521	0.00483857	-0.0972568	2.22499e-05	0.000577631
cg10208539	1	complement(91057891^91057892)	L1PA17	0.559638	0.0043434	0.19475	0.0275161	-0.364888	2.23558e-05	0.00057848
cg13318506	12	complement(70173836^70173837)	L1MA6	0.236283	0.0144903	0.0340436	0.00533666	-0.202239	2.23683e-05	0.000578574
cg18412059	16	complement(18996128^18996129)	L1ME3	0.61479	0.0279739	0.209197	0.0133375	-0.405593	2.24317e-05	0.000579381
cg10834082	15	complement(80500594^80500595)	L1ME3C	0.365071	0.0203905	0.0671836	0.0101589	-0.297888	2.25097e-05	0.000580088
cg09990061	19	complement(2027577^2027578)	L1MD2	0.745936	0.0159159	0.440356	0.0171213	-0.30558	2.2537e-05	0.000580349
cg10477861	1	91872594^91872595	L1MB4	0.658101	0.0166551	0.915817	0.0105679	0.257716	2.25827e-05	0.000580678
cg10029459	17	complement(36768809^36768810)	L1MB5	0.55652	0.0179021	0.281948	0.0110471	-0.274572	2.26731e-05	0.00058183
cg09137081	17	complement(80330606^80330607)	L1M5	0.472342	0.00902521	0.209481	0.0180041	-0.26286	2.2676e-05	0.000581842
cg23767435	5	complement(9376915^9376916)	L1MC5	0.82996	0.0184643	0.406442	0.0266859	-0.423518	2.26825e-05	0.000581871
cg11143438	10	complement(59863342^59863343)	L1ME1	0.657799	0.0142817	0.280727	0.025149	-0.377073	2.27731e-05	0.000582903
cg11367260	10	complement(132684529^132684530)	L1M5	0.396852	0.0167612	0.161871	0.00663166	-0.234981	2.27857e-05	0.00058307
cg10007041	5	105458221^105458222	L1PA16	0.601401	0.0226803	0.899184	0.00282639	0.297783	2.28364e-05	0.000583676
cg12251494	2	complement(116852238^116852239)	L1MA4A	0.5966	0.0261696	0.165654	0.0202704	-0.430947	2.29064e-05	0.000584426
cg11611282	6	complement(168809744^168809745)	L1MC4a	0.480892	0.0118329	0.239166	0.0143131	-0.241727	2.29234e-05	0.00058463
cg01612161	20	complement(45605520^45605521)	L1MC4a	0.539205	0.00843507	0.225159	0.0226171	-0.314046	2.29679e-05	0.000585309
cg10693314	3	complement(150784729^150784730)	L1MC4a	0.547291	0.0233353	0.139064	0.0209815	-0.408227	2.29763e-05	0.000585428
cg00306492	13	complement(52351529^52351530)	L1ME4a	0.80663	0.0174393	0.517381	0.0138027	-0.289248	2.29999e-05	0.000585629
cg02377024	2	complement(96805411^96805412)	L1MA9	0.75391	0.0118027	0.444817	0.0206399	-0.309093	2.30374e-05	0.000586003
cg02381390	4	20852672^20852673	L1PA11	0.714691	0.0135489	0.899059	0.00426537	0.184368	2.31826e-05	0.0005874
cg26437845	1	11779326^11779327	L1MC2	0.416617	0.0269656	0.778437	0.00709412	0.36182	2.32059e-05	0.000587751
cg13583523	5	complement(24764190^24764191)	L1M2a1	0.344674	0.00312806	0.0593495	0.021776	-0.285324	2.32537e-05	0.000588343
cg06148145	3	complement(186926208^186926209)	L1MB4	0.408749	0.00795276	0.0611131	0.0256003	-0.347635	2.32646e-05	0.000588426
cg12062175	6	complement(56734221^56734222)	L1MEd	0.487154	0.0268457	0.0736061	0.0172375	-0.413548	2.33039e-05	0.00058883
cg25422405	17	3674611^3674612	L1ME3A	0.659115	0.0118688	0.835908	0.00672422	0.176794	2.33204e-05	0.000588861
cg01311841	1	2227055^2227056	L1MB7	0.835755	0.00393653	0.898856	0.00287126	0.0631005	2.33895e-05	0.000589691
cg13300762	16	88750361^88750362	L1M4	0.802354	0.00961203	0.937915	0.00414943	0.135561	2.34063e-05	0.00058979
cg14269525	14	complement(98214031^98214032)	L1ME2z	0.304128	0.0140004	0.0600095	0.0126298	-0.244119	2.34154e-05	0.000589928
cg06476699	17	62408377^62408378	L1ME4a	0.383562	0.00845109	0.508684	0.0046902	0.125122	2.34267e-05	0.000590025
cg03760138	1	complement(1079260^1079261)	L1MB5	0.876441	0.0262254	0.428959	0.0225238	-0.447482	2.34353e-05	0.00059011
cg24082368	14	complement(28732361^28732362)	L1PREC2	0.515936	0.0235905	0.111664	0.0205004	-0.404272	2.34994e-05	0.000590854
cg15061662	19	complement(51572030^51572031)	L1M5	0.602029	0.00974083	0.198051	0.0296896	-0.403977	2.35477e-05	0.000591515
cg25781619	13	complement(25022008^25022009)	L1MB4	0.900299	0.0101166	0.588146	0.02194	-0.312153	2.36089e-05	0.00059227
cg19278158	7	complement(150525728^150525729)	L1ME2z	0.810449	0.022191	0.479101	0.012856	-0.331349	2.36096e-05	0.00059227
cg13630523	5	complement(35194696^35194697)	L1MC2	0.527968	0.0297215	0.105514	0.0136522	-0.422454	2.36371e-05	0.000592638
cg00403246	10	complement(134794753^134794754)	L1MEa	0.382216	0.00838859	0.143083	0.0165109	-0.239133	2.36654e-05	0.000592935
cg23545793	7	complement(97958546^97958547)	L1MCa	0.50134	0.0132124	0.244361	0.0149124	-0.256978	2.3769e-05	0.000594046
cg01878366	15	42411135^42411136	L1M7	0.602228	0.0057843	0.713447	0.00640245	0.111219	2.383e-05	0.000594643
cg01413745	14	complement(105568580^105568581)	L1MEc	0.881532	0.0254372	0.455279	0.0211706	-0.426253	2.39039e-05	0.000595581
cg24031760	19	complement(31103665^31103666)	L1MC4a	0.889161	0.00597434	0.566902	0.0243112	-0.322259	2.39576e-05	0.000596332
cg00147332	15	23094174^23094175	L1M5	0.219484	0.0266374	0.632618	0.0179047	0.413134	2.39621e-05	0.000596356
cg06383173	11	complement(32491750^32491751)	L1MB5	0.721281	0.00882656	0.424157	0.0213426	-0.297124	2.40146e-05	0.000596854
cg16377007	7	65889651^65889652	L1MD2	0.809597	0.00814397	0.925047	0.00377607	0.11545	2.40441e-05	0.000597089
cg25174338	8	complement(25107121^25107122)	L1MB7	0.794296	0.0061432	0.269516	0.0403496	-0.524781	2.40681e-05	0.000597311
cg27301488	12	complement(132670344^132670345)	L1M7	0.859739	0.00709142	0.663016	0.0135692	-0.196722	2.41339e-05	0.000598101
cg16776685	19	complement(46579734^46579735)	L1MC3	0.486956	0.0322928	0.0463119	0.0115986	-0.440644	2.41845e-05	0.000598599
cg05617873	2	complement(95971856^95971857)	L1MD2	0.842018	0.020419	0.578241	0.00224685	-0.263777	2.41948e-05	0.00059876
cg26973164	6	complement(49993166^49993167)	L1M1	0.484196	0.018323	0.119866	0.0216746	-0.36433	2.42241e-05	0.000599133
cg07033086	10	complement(63136339^63136340)	L1PA15	0.883507	0.0141361	0.601024	0.0168751	-0.282483	2.42582e-05	0.00059947
cg12285633	10	32616338^32616339	L1MA6	0.290316	0.027552	0.737733	0.021388	0.447417	2.4293e-05	0.000599823
cg21160594	15	complement(80236283^80236284)	L1MC4a	0.558292	0.0135633	0.105781	0.0325809	-0.452511	2.43342e-05	0.000600341
cg20571462	20	17546270^17546271	L1ME4a	0.591796	0.0156063	0.818711	0.00836669	0.226916	2.43914e-05	0.000600956
cg23687434	6	complement(159392353^159392354)	L1M4	0.851547	0.0184816	0.509279	0.0192951	-0.342268	2.44245e-05	0.000601423
cg18958077	3	complement(126259583^126259584)	L1MB7	0.663999	0.00978687	0.381024	0.0198222	-0.282975	2.44985e-05	0.000602404
cg03906815	7	complement(156096959^156096960)	L1MC4	0.558403	0.0253423	0.101023	0.0251881	-0.45738	2.4496e-05	0.000602404
cg24590723	3	complement(54355910^54355911)	L1ME4a	0.487907	0.0298879	0.0626954	0.0144973	-0.425211	2.44984e-05	0.000602404
cg00887586	13	complement(24958422^24958423)	L1M5	0.905794	0.0156092	0.561838	0.0218804	-0.343956	2.45234e-05	0.000602681
cg26729101	16	complement(229500^229501)	L1MB5	0.825793	0.016037	0.522808	0.0174201	-0.302985	2.45315e-05	0.000602761
cg08342762	17	complement(60797612^60797613)	L1MCa	0.774166	0.0110736	0.502819	0.0180897	-0.271348	2.45521e-05	0.000603029
cg10096579	4	complement(3572794^3572795)	L1MC4	0.563692	0.00866052	0.377824	0.0116668	-0.185869	2.45622e-05	0.000603112
cg08851810	12	complement(8981350^8981351)	L1MA3	0.790809	0.013468	0.123418	0.0504357	-0.667391	2.46197e-05	0.000603711
cg26429552	16	complement(24310319^24310320)	L1MC3	0.763892	0.0262243	0.199117	0.0355771	-0.564776	2.46671e-05	0.000604253
cg12259742	10	656144^656145	L1MA4	0.398259	0.0225847	0.837334	0.0259258	0.439075	2.47315e-05	0.000605104
cg00231519	10	120516119^120516120	L1M5	0.675584	0.015143	0.920339	0.0117812	0.244755	2.48326e-05	0.00060634
cg19303217	1	complement(106184210^106184211)	L1MA1	0.610099	0.0386017	0.101542	0.0100178	-0.508557	2.48701e-05	0.000606581
cg09837155	11	22266765^22266766	L1PA16	0.200061	0.0132849	0.445306	0.0139099	0.245246	2.48847e-05	0.000606774
cg23513686	5	complement(178208550^178208551)	L1ME3C	0.858831	0.0180976	0.54372	0.0168731	-0.31511	2.50005e-05	0.000608233
cg15553098	13	complement(86471144^86471145)	L1PA15-16	0.671265	0.0159599	0.373368	0.0171167	-0.297897	2.50494e-05	0.000608809
cg06482967	2	complement(46762308^46762309)	L1MEc	0.802731	0.0115856	0.586386	0.01245	-0.216344	2.51113e-05	0.000609665
cg27088478	15	complement(43461206^43461207)	L1M1	0.882681	0.00657445	0.683895	0.0141943	-0.198786	2.52169e-05	0.000610819
cg03701082	8	complement(52680434^52680435)	L1MB7	0.306599	0.0141003	0.0750256	0.0115603	-0.231573	2.52743e-05	0.00061154
cg11510499	8	complement(71717540^71717541)	L1PA10	0.305095	0.0189329	0.0591838	0.00407471	-0.245911	2.52947e-05	0.000611788
cg24345497	21	complement(43501132^43501133)	L1ME4a	0.929898	0.0106003	0.560675	0.0270786	-0.369223	2.5301e-05	0.000611796
cg13971543	2	complement(242767625^242767626)	L1MB3	0.868946	0.0248709	0.47129	0.0190635	-0.397656	2.53577e-05	0.000612272
cg09390708	16	complement(21675205^21675206)	L1MC5	0.148996	0.00576478	0.0545833	0.00470349	-0.0944127	2.53594e-05	0.000612272
cg25518712	19	complement(58612400^58612401)	L1MD2	0.904515	0.0140238	0.671679	0.0118655	-0.232836	2.5478e-05	0.000613843
cg11328661	11	complement(2235203^2235204)	L1MC1	0.872992	0.00451019	0.522929	0.0272776	-0.350063	2.55846e-05	0.000615042
cg21236631	1	complement(6183300^6183301)	L1MB7	0.457121	0.00681648	0.335159	0.00681167	-0.121962	2.56271e-05	0.000615435
cg05465922	19	551234^551235	L1MB7	0.489849	0.00430583	0.793418	0.0236213	0.30357	2.57316e-05	0.000616696
cg25652294	10	93504840^93504841	L1M3f	0.617845	0.0184243	0.919747	0.0151976	0.301903	2.57522e-05	0.000616903
cg03351301	17	complement(46969163^46969164)	L1ME4a	0.641636	0.0396896	0.081472	0.0197477	-0.560164	2.57903e-05	0.000617429
cg11931501	11	complement(2309109^2309110)	L1MEc	0.672261	0.0322914	0.0997012	0.0318064	-0.57256	2.58205e-05	0.000617786
cg17075252	11	27709887^27709888	L1PA7	0.739857	0.0132164	0.924891	0.00633669	0.185034	2.58848e-05	0.000618255
cg22396799	3	complement(42270117^42270118)	L1MC4	0.332826	0.00866057	0.0617455	0.0196608	-0.271081	2.59372e-05	0.000618639
cg24903637	4	complement(851793^851794)	L1MD	0.809198	0.00579374	0.593923	0.0160688	-0.215275	2.60597e-05	0.000619948
cg02878383	4	complement(167967163^167967164)	L1MC1	0.584693	0.0333646	0.158038	0.00582319	-0.426655	2.61065e-05	0.000620477
cg06655861	16	87657992^87657993	L1MB7	0.719917	0.0103885	0.885062	0.00800601	0.165144	2.61536e-05	0.00062095
cg10918652	2	complement(115702691^115702692)	L1MC3	0.79663	0.0154583	0.502408	0.0175433	-0.294222	2.62229e-05	0.000621732
cg18987685	1	complement(209307514^209307515)	L1MCb	0.508434	0.0151682	0.183866	0.0208739	-0.324568	2.62596e-05	0.0006221
cg16842984	12	complement(68461991^68461992)	L1PA17	0.444026	0.0300637	0.0381545	0.011719	-0.405871	2.62615e-05	0.0006221
cg15029369	2	complement(159974747^159974748)	L1MC3	0.544293	0.00928627	0.390911	0.00791479	-0.153383	2.63261e-05	0.000622883
cg24807175	7	complement(158023091^158023092)	L1M3f	0.310058	0.0172213	0.0569322	0.0104519	-0.253125	2.63713e-05	0.000623568
cg20088174	16	complement(2843803^2843804)	L1MB1	0.810493	0.0116506	0.653636	0.00448815	-0.156857	2.63865e-05	0.000623713
cg17488937	2	complement(11878864^11878865)	L1MEc	0.298757	0.0135808	0.0884371	0.00980251	-0.21032	2.64387e-05	0.000624257
cg27237537	21	complement(45683513^45683514)	L1MC3	0.342357	0.0184912	0.0553315	0.0135305	-0.287026	2.66944e-05	0.000627286
cg02927961	19	complement(11271097^11271098)	L1ME3A	0.462023	0.0236763	0.0928333	0.0175546	-0.369189	2.67027e-05	0.00062737
cg25727165	10	complement(132435977^132435978)	L1MEc	0.371983	0.0187306	0.0846614	0.013247	-0.287322	2.67181e-05	0.00062746
cg11747742	19	48186255^48186256	L1MC4a	0.641045	0.0211932	0.939342	0.0108789	0.298297	2.67373e-05	0.000627738
cg05541859	22	complement(20834361^20834362)	L1MB2	0.918416	0.00154425	0.687067	0.0184242	-0.231349	2.68122e-05	0.000628537
cg06696623	17	complement(20956123^20956124)	L1MEc	0.919169	0.00859555	0.711486	0.0142093	-0.207683	2.68723e-05	0.000629032
cg20151301	10	complement(1366415^1366416)	L1MD2	0.622501	0.0170039	0.387298	0.0081284	-0.235203	2.70968e-05	0.000631327
cg05401945	3	56590734^56590735	L1MC4	0.201612	0.00785154	0.473096	0.0202886	0.271485	2.71005e-05	0.000631348
cg20506250	14	94597024^94597025	L1M5	0.546031	0.0219754	0.885486	0.0160377	0.339455	2.71155e-05	0.000631494
cg06309011	5	complement(109766991^109766992)	L1MEg	0.48883	0.0152501	0.0964991	0.027539	-0.392331	2.72412e-05	0.000632945
cg06277293	1	155067319^155067320	L1MEc	0.850603	0.00613337	0.928758	0.00131205	0.0781554	2.72612e-05	0.000633155
cg15089957	12	complement(100839185^100839186)	L1MEc	0.404527	0.0280661	0.033063	0.010062	-0.371464	2.72774e-05	0.000633361
cg02305856	3	complement(12933481^12933482)	L1MC4	0.398457	0.0101135	0.0515435	0.0259481	-0.346913	2.72957e-05	0.000633622
cg01958906	14	complement(86705163^86705164)	L1MDa	0.602619	0.0296	0.198362	0.0133139	-0.404257	2.73078e-05	0.000633667
cg23746811	18	complement(74707662^74707663)	L1ME1	0.602443	0.0203574	0.304695	0.0125357	-0.297748	2.73179e-05	0.000633816
cg00647741	19	58693450^58693451	L1M5	0.132617	0.0184961	0.488429	0.0217799	0.355812	2.73345e-05	0.000633992
cg00373114	8	complement(43146218^43146219)	L1MA8	0.90035	0.0103876	0.52933	0.0279351	-0.371021	2.73656e-05	0.00063421
cg00725994	2	complement(3641709^3641710)	L1MD1	0.804212	0.013043	0.569808	0.0135891	-0.234405	2.74012e-05	0.000634553
cg11075451	1	complement(89600119^89600120)	L1PA13	0.887029	0.00529569	0.527746	0.0283862	-0.359283	2.7422e-05	0.000634744
cg11371847	3	complement(191359927^191359928)	L1PA15	0.772676	0.014768	0.571157	0.00665551	-0.201518	2.74366e-05	0.000634883
cg09399225	9	complement(123007911^123007912)	L1MB3	0.39059	0.0188799	0.140664	0.00688358	-0.249926	2.74696e-05	0.000635188
cg12806853	20	complement(6193532^6193533)	L1PA17	0.669117	0.0109789	0.4339	0.0154101	-0.235217	2.75168e-05	0.000635696
cg21496019	10	complement(34490715^34490716)	L1MD2	0.820659	0.0103456	0.647996	0.00927008	-0.172664	2.75323e-05	0.000635859
cg16796612	21	complement(38359429^38359430)	L1MC4a	0.905545	0.0246584	0.573236	0.0103601	-0.332309	2.75784e-05	0.000636303
cg11479419	10	complement(129979292^129979293)	L1ME1	0.148085	0.00306268	0.0522175	0.00708361	-0.0958676	2.75972e-05	0.000636391
cg07235057	7	50700296^50700297	L1PB4	0.695952	0.0175932	0.936957	0.00819307	0.241005	2.76337e-05	0.000636805
cg02673648	4	4273866^4273867	L1MD1	0.771872	0.00954607	0.904798	0.00485269	0.132925	2.76812e-05	0.000637318
cg01335363	13	complement(46810229^46810230)	L1M4c	0.733904	0.0268248	0.345934	0.016068	-0.387969	2.77289e-05	0.000637813
cg10837278	5	complement(71428303^71428304)	L1M6	0.31278	0.0165129	0.0880433	0.00744891	-0.224736	2.77428e-05	0.000637967
cg14209284	15	complement(68146684^68146685)	L1M6	0.901528	0.00606603	0.546092	0.0280016	-0.355436	2.77452e-05	0.000637988
cg07132463	5	complement(2101032^2101033)	L1MB4	0.487064	0.00792342	0.0927346	0.0307906	-0.39433	2.77709e-05	0.000638345
cg01397070	3	complement(161213521^161213522)	L1PA16	0.778912	0.00557701	0.423811	0.0280986	-0.355101	2.78321e-05	0.000639043
cg07335145	1	complement(110262366^110262367)	L1MB3	0.652626	0.0293096	0.158441	0.0270357	-0.494185	2.78535e-05	0.000639238
cg06499265	13	79969566^79969567	L1MCc	0.658229	0.0174078	0.900758	0.00898425	0.24253	2.79689e-05	0.000640569
cg00409696	2	complement(106646656^106646657)	L1ME3	0.372298	0.0128462	0.063142	0.0214174	-0.309156	2.79848e-05	0.000640679
cg10989389	6	complement(3203855^3203856)	L1MEf	0.678565	0.0144327	0.411563	0.0160328	-0.267002	2.79991e-05	0.000640861
cg14109393	13	complement(61390507^61390508)	L1MD1	0.647629	0.040471	0.11695	0.0141644	-0.530679	2.80059e-05	0.000640949
cg22140583	5	complement(113723647^113723648)	L1ME3C	0.846228	0.0111602	0.560024	0.0202557	-0.286205	2.80144e-05	0.000641038
cg06250823	9	complement(118704525^118704526)	L1MB7	0.243808	0.0144684	0.052402	0.00549248	-0.191406	2.80818e-05	0.000641735
cg12704049	12	complement(106921378^106921379)	L1MCb	0.292321	0.0184048	0.0497911	0.00680868	-0.24253	2.81638e-05	0.000642636
cg14624207	11	68142198^68142199	L1ME2	0.283512	0.0109625	0.452839	0.00823851	0.169327	2.82649e-05	0.000643434
cg14539166	5	complement(91518904^91518905)	L1PA12	0.399848	0.00153846	0.207813	0.0154826	-0.192035	2.8313e-05	0.000643769
cg27088787	15	complement(101839929^101839930)	L1MC4	0.438466	0.0105613	0.172702	0.0187718	-0.265764	2.83465e-05	0.000644219
cg22817366	14	complement(107211838^107211839)	L1M4b	0.302479	0.0166052	0.0477244	0.0123207	-0.254755	2.85119e-05	0.000645826
cg08003051	18	complement(39721205^39721206)	L1PA16	0.453993	0.0133155	0.117363	0.023884	-0.33663	2.86067e-05	0.00064656
cg01633789	4	complement(63673696^63673697)	L1PA15-16	0.612766	0.0150132	0.346094	0.0156276	-0.266672	2.86509e-05	0.000647029
cg02944021	8	complement(105431766^105431767)	L1MC3	0.674457	0.00565178	0.293066	0.0304991	-0.381391	2.87438e-05	0.000647874
cg14131316	22	complement(30723563^30723564)	L1MB7	0.218564	0.0152909	0.0298209	0.00138906	-0.188743	2.87698e-05	0.000648174
cg20053627	17	complement(55764296^55764297)	L1ME3C	0.852937	0.0142006	0.56776	0.0183603	-0.285176	2.88322e-05	0.000648988
cg06383133	10	115651479^115651480	L1ME2	0.709958	0.01289	0.875522	0.00396791	0.165564	2.89279e-05	0.000650192
cg26897236	8	complement(139165563^139165564)	L1PA5	0.836788	0.0295807	0.439898	0.0130619	-0.396891	2.89468e-05	0.000650446
cg19360907	22	37977445^37977446	L1ME4a	0.464596	0.0075496	0.60772	0.00890023	0.143124	2.90464e-05	0.000651561
cg07651728	14	complement(56533845^56533846)	L1MB8	0.866285	0.0134549	0.561808	0.0208752	-0.304478	2.90801e-05	0.000651866
cg19668696	17	complement(80330835^80330836)	L1M5	0.243005	0.00440075	0.0413765	0.0158564	-0.201629	2.91455e-05	0.000652608
cg23747461	1	complement(31950899^31950900)	L1PBa	0.677434	0.00845173	0.430686	0.0182902	-0.246748	2.92052e-05	0.000653061
cg21394320	1	complement(151721460^151721461)	L1MDa	0.185221	0.00970184	0.0410367	0.00670121	-0.144184	2.93794e-05	0.000654767
cg08044927	16	complement(33948849^33948850)	L1PA17	0.398095	0.0178531	0.103982	0.0161227	-0.294112	2.93965e-05	0.000654905
cg05406612	9	complement(12301636^12301637)	L1MEg	0.527001	0.03742	0.0542468	0.00974776	-0.472755	2.94021e-05	0.000654935
cg20084529	11	complement(58644589^58644590)	L1PA4	0.743772	0.0201784	0.412932	0.0180385	-0.33084	2.94232e-05	0.000655172
cg21501811	12	complement(14758379^14758380)	L1ME1	0.722955	0.0345776	0.166671	0.0296072	-0.556284	2.94544e-05	0.000655452
cg09601830	11	complement(127277329^127277330)	L1M4	0.514589	0.0229244	0.11615	0.0231921	-0.398439	2.94726e-05	0.000655738
cg13432205	10	complement(134079311^134079312)	L1ME2	0.420013	0.0126112	0.177616	0.0153213	-0.242397	2.95038e-05	0.000656071
cg25187392	15	88874452^88874453	L1ME4a	0.486704	0.0195445	0.871208	0.0246945	0.384505	2.95603e-05	0.000656777
cg05347471	7	complement(20753684^20753685)	L1MEc	0.353684	0.0159657	0.0720852	0.0166674	-0.281599	2.96417e-05	0.000657858
cg18623130	22	complement(23829720^23829721)	L1PA16	0.855341	0.0167095	0.583308	0.0147786	-0.272033	2.96995e-05	0.000658572
cg20835555	20	complement(56096875^56096876)	L1MB5	0.598961	0.0184004	0.176367	0.0293946	-0.422594	2.97852e-05	0.00065936
cg09360295	17	complement(21239243^21239244)	L1MB3	0.424457	0.00367349	0.28938	0.010462	-0.135078	2.98226e-05	0.000659869
cg09228095	2	complement(234143023^234143024)	L1M5	0.467612	0.0305531	0.0670225	0.0121895	-0.40059	2.98638e-05	0.000660262
cg13469918	19	complement(43959694^43959695)	L1MC4a	0.507014	0.0268419	0.0503594	0.0262208	-0.456655	2.99423e-05	0.000660995
cg05595424	1	173539845^173539846	L1MA2	0.600507	0.00586833	0.866467	0.0210536	0.26596	2.99538e-05	0.000661061
cg09658720	10	complement(48396538^48396539)	L1ME1	0.719466	0.0171076	0.498299	0.00616093	-0.221167	3.00063e-05	0.000661823
cg25326378	6	137910553^137910554	L1PB4	0.624384	0.0218944	0.910812	0.00870393	0.286429	3.00692e-05	0.000662417
cg06449084	8	complement(1498266^1498267)	L1MA8	0.640579	0.00741971	0.347335	0.0229528	-0.293244	3.00722e-05	0.000662433
cg23908593	19	complement(3818091^3818092)	L1MB4	0.643334	0.0134496	0.436418	0.0104349	-0.206916	3.00861e-05	0.0006626
cg15101965	17	complement(16856935^16856936)	L1ME3	0.891044	0.0184913	0.557953	0.0202402	-0.333091	3.01379e-05	0.000663258
cg02415431	22	complement(23923255^23923256)	L1MA9	0.63843	0.0178903	0.326339	0.0184635	-0.312091	3.02424e-05	0.000664574
cg10182534	5	complement(67872822^67872823)	L1M7	0.736308	0.0129071	0.184363	0.0436025	-0.551945	3.02557e-05	0.000664712
cg03727213	5	complement(177740217^177740218)	L1MB3	0.950026	0.00693023	0.836411	0.00629726	-0.113614	3.03028e-05	0.000665332
cg10680608	14	complement(101259648^101259649)	L1MEc	0.664505	0.0224613	0.112754	0.0395508	-0.551751	3.03273e-05	0.00066562
cg23292297	3	complement(195932203^195932204)	L1ME1	0.889156	0.00324291	0.619381	0.0220187	-0.269775	3.04208e-05	0.000666523
cg27039606	19	complement(36305049^36305050)	L1ME3B	0.851815	0.0212526	0.535276	0.0151875	-0.316538	3.04548e-05	0.000666914
cg24705844	21	complement(44558977^44558978)	L1MC	0.483278	0.0295108	0.0520355	0.0199118	-0.431243	3.04983e-05	0.000667341
cg07182938	1	complement(16038722^16038723)	L1MC	0.888787	0.0221942	0.60103	0.00858505	-0.287757	3.07122e-05	0.000669241
cg04656903	4	complement(123685316^123685317)	L1ME3A	0.449582	0.0294904	0.0647626	0.0120008	-0.38482	3.07697e-05	0.000669894
cg25039753	1	197037411^197037412	L1PB1	0.802024	0.00897278	0.913734	0.00221819	0.11171	3.07747e-05	0.000669929
cg05450525	5	complement(17951829^17951830)	L1PB1	0.799149	0.00737717	0.698437	0.00393418	-0.100712	3.1183e-05	0.000674363
cg12283724	6	complement(19802436^19802437)	L1MD2	0.737253	0.044241	0.154048	0.019673	-0.583205	3.11907e-05	0.000674411
cg04099818	6	complement(37318759^37318760)	L1MC3	0.8411	0.0141789	0.290311	0.0434792	-0.550789	3.12069e-05	0.00067457
cg08845025	6	complement(32019363^32019364)	L1MB3	0.662967	0.0268678	0.308729	0.0119738	-0.354238	3.12168e-05	0.000674612
cg00171942	1	complement(34088611^34088612)	L1MB7	0.682954	0.016437	0.43206	0.0128497	-0.250895	3.13943e-05	0.000676567
cg17633994	18	complement(34148596^34148597)	L1MD2	0.902588	0.0114204	0.664708	0.0161599	-0.23788	3.14372e-05	0.00067713
cg16901323	15	complement(25844934^25844935)	L1MC4	0.872558	0.00644942	0.749946	0.00790564	-0.122612	3.14758e-05	0.000677598
cg03485273	16	complement(47131156^47131157)	L1PA7	0.860361	0.0231639	0.569088	0.00713192	-0.291272	3.14757e-05	0.000677598
cg00006735	9	complement(138306333^138306334)	L1MB5	0.545575	0.0122739	0.1808	0.0277747	-0.364775	3.15272e-05	0.000678025
cg25567448	2	complement(97175065^97175066)	L1ME3	0.530161	0.0405117	0.0306664	0.00938681	-0.499494	3.15408e-05	0.000678188
cg09609923	5	complement(19795406^19795407)	L1MDa	0.317778	0.0232583	0.0333303	0.00449912	-0.284448	3.1583e-05	0.000678763
cg27069194	16	3687202^3687203	L1MCa	0.438168	0.0108723	0.738379	0.0225366	0.300211	3.16826e-05	0.000679685
cg10599273	9	95156166^95156167	L1MC4a	0.221627	0.0188027	0.517947	0.0160193	0.29632	3.1701e-05	0.000679769
cg08301036	20	complement(58176213^58176214)	L1MB7	0.818406	0.0154191	0.63193	0.00201225	-0.186476	3.17427e-05	0.000680251
cg10750742	8	complement(53315093^53315094)	L1MA9	0.695967	0.00702294	0.597484	0.00425836	-0.0984832	3.17548e-05	0.000680304
cg10762558	2	complement(84071908^84071909)	L1MC4	0.727043	0.0276902	0.132182	0.0411915	-0.59486	3.1817e-05	0.000681013
cg09740695	6	complement(1324557^1324558)	L1ME1	0.721738	0.0165836	0.446906	0.0158643	-0.274832	3.19196e-05	0.000682126
cg21944219	1	complement(67523185^67523186)	L1MC4a	0.698889	0.0342071	0.132558	0.0326812	-0.566331	3.19681e-05	0.00068255
cg10189117	6	134261029^134261030	L1ME1	0.675015	0.0216243	0.935735	0.00260987	0.26072	3.19773e-05	0.000682584
cg16779529	12	94780466^94780467	L1MEc	0.363271	0.0293718	0.744298	0.0122744	0.381027	3.19823e-05	0.000682622
cg13914841	16	complement(75303457^75303458)	L1MC3	0.884945	0.00643682	0.736963	0.010557	-0.147982	3.19953e-05	0.000682728
cg22655274	5	complement(84509899^84509900)	L1ME3A	0.724977	0.00662622	0.308872	0.034135	-0.416106	3.20122e-05	0.00068286
cg11967466	1	complement(23525244^23525245)	L1ME3B	0.450148	0.0322543	0.0610186	0.00425936	-0.38913	3.20759e-05	0.000683424
cg10715333	6	complement(31018523^31018524)	L1MC4a	0.823641	0.0251381	0.521149	0.00286436	-0.302492	3.21266e-05	0.000683944
cg14087181	19	complement(4764840^4764841)	L1ME1	0.838684	0.0111039	0.600349	0.0165591	-0.238335	3.21448e-05	0.000684166
cg09721612	8	complement(109321336^109321337)	L1ME4a	0.576825	0.0399437	0.0990859	0.00158541	-0.477739	3.21795e-05	0.000684521
cg11905850	8	complement(57348622^57348623)	L1ME3A	0.618762	0.0112541	0.258187	0.027997	-0.360575	3.21918e-05	0.000684609
cg04896534	4	76052368^76052369	L1PA2	0.508667	0.0138053	0.725037	0.0117182	0.21637	3.22016e-05	0.000684715
cg17100390	12	complement(103893139^103893140)	L1MA9	0.870623	0.0159127	0.620335	0.0136624	-0.250288	3.23638e-05	0.000686718
cg24923853	19	complement(46652902^46652903)	L1MB5	0.859546	0.0272666	0.517782	0.00876839	-0.341764	3.23782e-05	0.000686893
cg08465711	11	complement(129528460^129528461)	L1PA10	0.615404	0.0106671	0.272963	0.0266565	-0.342441	3.24371e-05	0.000687665
cg03384892	2	complement(132282077^132282078)	L1M4c	0.797521	0.0160918	0.299966	0.0384946	-0.497556	3.24544e-05	0.000687708
cg02750728	3	complement(4431884^4431885)	L1MD1	0.832632	0.0107084	0.511789	0.0247339	-0.320843	3.26853e-05	0.000690373
cg14667175	2	complement(111623300^111623301)	L1ME3C	0.334248	0.0232197	0.0488506	0.00602454	-0.285397	3.27597e-05	0.000691266
cg02226644	19	complement(39045673^39045674)	L1MB7	0.120497	0.00526184	0.0377879	0.00454548	-0.0827087	3.27852e-05	0.000691641
cg22825487	6	complement(133055183^133055184)	L1PA13	0.857501	0.025557	0.149162	0.0538192	-0.70834	3.28488e-05	0.000692154
cg04847273	1	complement(1957620^1957621)	L1MB5	0.654617	0.0172976	0.424245	0.00873439	-0.230372	3.28553e-05	0.00069217
cg12545044	19	12389907^12389908	L1MB4	0.0758479	0.0109261	0.24051	0.00851297	0.164662	3.28598e-05	0.000692248
cg25527871	4	complement(1112455^1112456)	L1MCa	0.314783	0.0175998	0.0643966	0.011572	-0.250387	3.28683e-05	0.000692357
cg04967039	4	8292202^8292203	L1MD2	0.790881	0.00663866	0.893737	0.00555394	0.102856	3.29126e-05	0.00069286
cg11943058	21	44253516^44253517	L1ME3A	0.182692	0.00462405	0.74193	0.0468496	0.559237	3.29579e-05	0.000693169
cg07497602	5	complement(105881003^105881004)	L1M3a	0.583661	0.0256843	0.121072	0.0293283	-0.46259	3.31049e-05	0.000694661
cg05458874	3	172122687^172122688	L1M4	0.789326	0.0100671	0.934967	0.00703758	0.145641	3.32026e-05	0.000695424
cg24585781	10	complement(47599299^47599300)	L1PB4	0.182582	0.0101961	0.0314635	0.00766523	-0.151118	3.33165e-05	0.000696655
cg05507908	5	74533279^74533280	L1MC5	0.55798	0.0296809	0.911945	0.00384187	0.353965	3.35382e-05	0.000698832
cg23210899	4	complement(4210223^4210224)	L1MB2	0.553674	0.0110457	0.422425	0.00110057	-0.131249	3.35748e-05	0.000699258
cg14819603	11	20153574^20153575	L1M3f	0.107442	0.00756181	0.350512	0.0191222	0.24307	3.36092e-05	0.000699549
cg23141961	10	complement(133938661^133938662)	L1MEg	0.789719	0.00909495	0.617018	0.0114339	-0.172701	3.36091e-05	0.000699549
cg19312590	13	complement(73382642^73382643)	L1MEb	0.827102	0.0206629	0.558813	0.00940917	-0.26829	3.36551e-05	0.000699917
cg24871845	20	complement(35805353^35805354)	L1M5	0.892383	0.00414438	0.7939	0.00723733	-0.0984834	3.3746e-05	0.000700706
cg07763467	10	complement(7383727^7383728)	L1MC5	0.543025	0.0386472	0.0650086	0.0121418	-0.478017	3.38432e-05	0.000701716
cg17880983	6	complement(5711740^5711741)	L1MC3	0.808907	0.0196698	0.546056	0.010459	-0.262851	3.38566e-05	0.000701862
cg10257565	21	complement(43158210^43158211)	L1MC4	0.407774	0.0239675	0.10633	0.00891972	-0.301444	3.39881e-05	0.00070318
cg07024786	7	complement(29883787^29883788)	L1ME4a	0.419685	0.0257292	0.108413	0.00612005	-0.311272	3.4192e-05	0.000705434
cg15390602	16	complement(8819510^8819511)	L1MB5	0.878177	0.00843412	0.57165	0.0246462	-0.306526	3.42209e-05	0.000705658
cg01444051	8	complement(144278589^144278590)	L1ME3	0.593246	0.0277768	0.192302	0.019743	-0.400944	3.42412e-05	0.000705867
cg04859219	17	complement(16516959^16516960)	L1ME2	0.861947	0.0285775	0.518286	0.00607952	-0.343662	3.42756e-05	0.000706216
cg04085339	1	174967695^174967696	L1ME3A	0.704185	0.0116426	0.869916	0.00796143	0.165731	3.44155e-05	0.000707668
cg03351119	3	complement(172784033^172784034)	L1MA4	0.554885	0.0282347	0.134197	0.0220176	-0.420688	3.44246e-05	0.000707757
cg05650144	15	complement(79231825^79231826)	L1ME3A	0.535374	0.0186338	0.163417	0.0256044	-0.371958	3.44672e-05	0.000708079
cg15396242	10	112313637^112313638	L1MC	0.561271	0.0271743	0.881659	0.0024025	0.320388	3.44853e-05	0.000708296
cg11079737	4	complement(3880592^3880593)	L1ME3A	0.768168	0.0404198	0.251398	0.0175024	-0.516771	3.46246e-05	0.000709797
cg05444524	16	complement(88119777^88119778)	L1MEg	0.797016	0.0368101	0.341104	0.0124576	-0.455912	3.46306e-05	0.000709818
cg08606081	3	complement(197033176^197033177)	L1MB8	0.807791	0.00554755	0.512067	0.0246347	-0.295724	3.48753e-05	0.000712176
cg17008295	5	complement(94449363^94449364)	L1MA3	0.398755	0.00533587	0.216453	0.0146264	-0.182302	3.4899e-05	0.000712407
cg21242834	17	complement(77657578^77657579)	L1ME3E	0.776244	0.0112974	0.560008	0.0146184	-0.216236	3.49567e-05	0.000712749
cg03698781	1	complement(35135423^35135424)	L1MD2	0.247775	0.0180219	0.0353063	0.00230848	-0.212468	3.5079e-05	0.000714061
cg13609700	7	complement(9230821^9230822)	L1MC5	0.539668	0.0387906	0.0751951	0.00857269	-0.464473	3.51049e-05	0.000714216
cg20665824	19	complement(16900300^16900301)	L1M5	0.844146	0.00456098	0.554298	0.0243927	-0.289848	3.52431e-05	0.000715671
cg25043210	2	complement(63872394^63872395)	L1MA2	0.833861	0.00168303	0.755449	0.00650547	-0.0784121	3.5376e-05	0.000717004
cg23014690	14	complement(27975865^27975866)	L1PA13	0.53474	0.0366755	0.0634621	0.0169182	-0.471278	3.53854e-05	0.000717048
cg21863379	9	complement(137751012^137751013)	L1MEf	0.743372	0.0296356	0.355506	0.0150714	-0.387866	3.54137e-05	0.000717318
cg03689905	10	32155450^32155451	L1MEc	0.645559	0.0202143	0.913471	0.0109118	0.267911	3.54514e-05	0.000717836
cg06396527	17	complement(6345358^6345359)	L1MA5A	0.355472	0.00776674	0.0959003	0.0208615	-0.259572	3.54772e-05	0.0007181
cg11744892	12	complement(1999989^1999990)	L1M2	0.737063	0.0115333	0.363436	0.0299024	-0.373627	3.55118e-05	0.000718382
cg25003697	17	complement(79453611^79453612)	L1MB4	0.712783	0.0165084	0.496085	0.00856606	-0.216698	3.55898e-05	0.000719132
cg21866158	16	complement(5812252^5812253)	L1ME4a	0.642449	0.0349029	0.122261	0.0278698	-0.520188	3.56487e-05	0.000719925
cg26842239	16	complement(89324756^89324757)	L1M4	0.605477	0.00643101	0.468222	0.00987769	-0.137256	3.56678e-05	0.000720099
cg08980323	10	complement(109508948^109508949)	L1ME1	0.550011	0.0316559	0.13643	0.0161026	-0.41358	3.56685e-05	0.000720099
cg10291888	2	complement(140674635^140674636)	L1M5	0.424111	0.00118632	0.106733	0.0272374	-0.317379	3.57121e-05	0.000720566
cg14838084	16	complement(88204250^88204251)	L1MA9	0.85007	0.00905438	0.605511	0.0189707	-0.244559	3.57985e-05	0.00072154
cg13920491	3	complement(193137114^193137115)	L1MA6	0.663523	0.011055	0.488749	0.010174	-0.174774	3.5814e-05	0.000721695
cg17261675	21	complement(46102566^46102567)	L1MEf	0.826561	0.00763752	0.551357	0.0223963	-0.275204	3.58465e-05	0.000722005
cg07640752	18	complement(63676650^63676651)	L1MC1	0.349946	0.0238075	0.056704	0.00833786	-0.293242	3.5912e-05	0.000722827
cg04427854	2	complement(96754415^96754416)	L1MC	0.818646	0.0130798	0.554462	0.0185923	-0.264184	3.59533e-05	0.000723176
cg20302030	9	complement(113361551^113361552)	L1PA12	0.818898	0.0058326	0.442499	0.0318574	-0.376398	3.59487e-05	0.000723176
cg09551916	1	196911888^196911889	L1M4b	0.541548	0.014075	0.709034	0.00316314	0.167486	3.60964e-05	0.000724644
cg12117194	2	complement(237588802^237588803)	L1M5	0.844855	0.00537236	0.587758	0.0214852	-0.257097	3.61104e-05	0.000724753
cg16348164	10	complement(45811882^45811883)	L1MB3	0.896041	0.0246566	0.583454	0.0108269	-0.312588	3.6122e-05	0.000724831
cg23022457	15	complement(75040503^75040504)	L1MC4	0.630309	0.0180845	0.101501	0.041821	-0.528808	3.61459e-05	0.000725208
cg26184200	5	complement(990834^990835)	L1MD	0.19029	0.00533396	0.0569071	0.0101834	-0.133383	3.6185e-05	0.000725677
cg18375153	3	complement(186926414^186926415)	L1MB4	0.571138	0.013522	0.210672	0.0280056	-0.360465	3.63329e-05	0.000727324
cg02231211	6	complement(14459102^14459103)	L1ME3A	0.26264	0.00633478	0.0386856	0.0182595	-0.223955	3.63735e-05	0.000727748
cg15467617	6	complement(53655867^53655868)	L1ME2	0.662546	0.0447866	0.0991677	0.0190558	-0.563379	3.65305e-05	0.000729449
cg09411876	11	complement(85236929^85236930)	L1MEc	0.497152	0.0376621	0.0529592	0.00742642	-0.444193	3.65762e-05	0.000729969
cg09654796	3	197180978^197180979	L1MD	0.39314	0.0356632	0.854587	0.0178587	0.461447	3.65995e-05	0.000730192
cg24665592	4	41348910^41348911	L1MEd	0.133449	0.00710646	0.586382	0.0385047	0.452933	3.6622e-05	0.000730419
cg16813301	5	177350820^177350821	L1MC4a	0.273282	0.0225713	0.567959	0.011819	0.294677	3.66467e-05	0.000730658
cg08941595	22	complement(31952631^31952632)	L1MC5	0.240238	0.013496	0.0412953	0.0106672	-0.198942	3.66605e-05	0.000730817
cg23679613	7	137387494^137387495	L1M4	0.759858	0.00312486	0.915648	0.0131219	0.15579	3.68509e-05	0.000732484
cg23969005	5	complement(180386655^180386656)	L1PBa	0.68825	0.0162362	0.237166	0.0355263	-0.451084	3.68666e-05	0.000732606
cg24165048	16	complement(31801413^31801414)	L1M5	0.690527	0.0220126	0.239654	0.03225	-0.450873	3.68816e-05	0.000732814
cg16436164	12	complement(19936663^19936664)	L1PREC2	0.594206	0.011857	0.359861	0.0164827	-0.234345	3.69519e-05	0.000733443
cg11487967	2	complement(242968692^242968693)	L1ME3E	0.620538	0.00334551	0.524208	0.00765163	-0.0963302	3.70341e-05	0.000734265
cg00429767	6	complement(31468473^31468474)	L1MA3	0.882284	0.00741529	0.326056	0.047656	-0.556228	3.70616e-05	0.000734514
cg15348273	20	45318990^45318991	L1ME3C	0.223028	0.0198968	0.508291	0.0147007	0.285263	3.70844e-05	0.00073467
cg15513349	11	complement(120594742^120594743)	L1ME1	0.606132	0.0333627	0.205565	0.00968781	-0.400567	3.70975e-05	0.000734782
cg20950646	7	complement(157083480^157083481)	L1MB3	0.618798	0.0090776	0.424962	0.0141623	-0.193836	3.71898e-05	0.000735662
cg08382732	10	complement(19948980^19948981)	L1MDa	0.633666	0.0302817	0.119939	0.0327266	-0.513727	3.72031e-05	0.00073581
cg24933364	16	86081492^86081493	L1ME2	0.101596	0.0090486	0.600126	0.0423115	0.49853	3.72038e-05	0.00073581
cg26022608	1	complement(109915765^109915766)	L1MEc	0.828919	0.0269242	0.505533	0.00802569	-0.323385	3.73497e-05	0.000737345
cg25072611	3	complement(139303776^139303777)	L1MEd	0.650639	0.012675	0.472296	0.00891683	-0.178343	3.73818e-05	0.000737617
cg23069046	6	complement(6543402^6543403)	L1MEg	0.640112	0.0080471	0.402532	0.0190209	-0.237581	3.74408e-05	0.000738353
cg01422243	10	22725309^22725310	L1ME1	0.753577	0.00586932	0.90678	0.0119688	0.153202	3.75796e-05	0.000739799
cg11999580	8	complement(118383430^118383431)	L1ME2z	0.671023	0.0108571	0.493821	0.0109527	-0.177202	3.76117e-05	0.000740072
cg22241177	10	complement(60807982^60807983)	L1PA16	0.500802	0.00314115	0.11951	0.0330443	-0.381292	3.76529e-05	0.000740485
cg21671329	3	175658956^175658957	L1PA15-16	0.490282	0.0201952	0.765211	0.0128546	0.274929	3.76866e-05	0.000740821
cg02645716	15	complement(59735681^59735682)	L1MC4	0.744065	0.0131277	0.149053	0.0501529	-0.595011	3.77799e-05	0.000741861
cg15655431	18	complement(51531266^51531267)	L1MA3	0.312342	0.0164484	0.115893	0.00474296	-0.196449	3.77996e-05	0.000742026
cg12643293	5	176101883^176101884	L1MB8	0.669128	0.0229881	0.94813	0.00795086	0.279002	3.78736e-05	0.000742601
cg11261234	15	complement(29815036^29815037)	L1MB7	0.413832	0.0274462	0.0766477	0.010544	-0.337184	3.79e-05	0.000742875
cg21377026	22	complement(49915303^49915304)	L1M4	0.535161	0.0350241	0.133211	0.0014647	-0.40195	3.7923e-05	0.000743174
cg17272303	4	complement(105896040^105896041)	L1M1	0.516606	0.0185406	0.250354	0.0139953	-0.266252	3.79849e-05	0.000743707
cg14403146	10	70974027^70974028	L1MC3	0.618142	0.00499929	0.804561	0.0155034	0.18642	3.82154e-05	0.000745932
cg19219364	3	complement(164621774^164621775)	L1M3d	0.858685	0.0187641	0.600815	0.0124888	-0.25787	3.82648e-05	0.000746479
cg27392650	12	complement(1616061^1616062)	L1MB4	0.867184	0.0135209	0.669726	0.0107422	-0.197459	3.83441e-05	0.000747311
cg10375884	21	complement(34599969^34599970)	L1MCb	0.745695	0.0074276	0.380594	0.0310543	-0.365101	3.83458e-05	0.00074732
cg16884981	3	complement(147185643^147185644)	L1MB4	0.461583	0.0149929	0.185364	0.0189473	-0.276219	3.83755e-05	0.000747597
cg12602339	20	complement(121927^121928)	L1ME1	0.480681	0.0232224	0.0992618	0.0239828	-0.381419	3.84649e-05	0.000748271
cg02255938	10	complement(33084876^33084877)	L1M3f	0.426151	0.0295045	0.0486398	0.0148741	-0.377511	3.84666e-05	0.000748288
cg14646998	2	complement(242460454^242460455)	L1MA7	0.717013	0.0268672	0.403361	0.00569939	-0.313652	3.85367e-05	0.000748895
cg24058114	3	complement(148642703^148642704)	L1MD1	0.726128	0.0182637	0.481023	0.0112756	-0.245106	3.85454e-05	0.000748919
cg27431698	8	complement(41346634^41346635)	L1ME1	0.878073	0.0181233	0.606719	0.0153842	-0.271354	3.86092e-05	0.000749598
cg22590498	17	complement(76574125^76574126)	L1M4	0.821717	0.026331	0.515393	0.00518505	-0.306324	3.86125e-05	0.000749619
cg16159605	10	17109039^17109040	L1ME4a	0.0982785	0.0136708	0.449229	0.0275442	0.350951	3.86313e-05	0.000749752
cg02461767	2	complement(27497755^27497756)	L1ME4a	0.82691	0.00957584	0.482452	0.0286244	-0.344458	3.86435e-05	0.000749823
cg22208928	17	complement(78983185^78983186)	L1MEf	0.489859	0.0264141	0.107457	0.0206421	-0.382402	3.87105e-05	0.000750281
cg00602889	20	30240858^30240859	L1MC5	0.14102	0.0163972	0.473083	0.0240546	0.332063	3.87185e-05	0.000750319
cg00121676	12	complement(55154054^55154055)	L1MA4	0.438721	0.0324448	0.0533271	0.00944698	-0.385394	3.87411e-05	0.000750627
cg04501757	1	complement(106495522^106495523)	L1MEg2	0.501721	0.00224376	0.237679	0.0230463	-0.264042	3.87644e-05	0.000750813
cg03467138	17	complement(1145391^1145392)	L1MC4	0.781224	0.0177032	0.472037	0.020577	-0.309187	3.89354e-05	0.000752362
cg13717562	2	complement(241389181^241389182)	L1MB3	0.835973	0.0388963	0.353129	0.0168893	-0.482844	3.89884e-05	0.000752784
cg00277927	19	complement(29456219^29456220)	L1MC5	0.50823	0.0310807	0.111822	0.0157321	-0.396408	3.90847e-05	0.000753642
cg24546349	10	complement(58346379^58346380)	L1PBa	0.602905	0.00499416	0.397294	0.0173672	-0.205611	3.91046e-05	0.000753877
cg22913866	18	complement(71221986^71221987)	L1M5	0.642189	0.0181666	0.161856	0.0381146	-0.480333	3.9129e-05	0.00075416
cg02531570	1	complement(153000555^153000556)	L1PA16	0.56297	0.0441744	0.0577873	0.00469292	-0.505182	3.91849e-05	0.000754715
cg08871840	8	complement(3328024^3328025)	L1MD2	0.596806	0.0193971	0.294038	0.0182533	-0.302768	3.92512e-05	0.00075518
cg20181323	7	complement(158243369^158243370)	L1ME3B	0.764751	0.0153394	0.462341	0.0217452	-0.30241	3.9295e-05	0.000755537
cg21063428	10	complement(88135939^88135940)	L1ME4a	0.635845	0.00928919	0.413334	0.0172373	-0.222511	3.93008e-05	0.000755589
cg12905798	21	complement(23294344^23294345)	L1MEc	0.269061	0.0198358	0.036997	0.00488405	-0.232064	3.93508e-05	0.000756266
cg12139056	22	complement(23178196^23178197)	L1MD2	0.377277	0.0294685	0.0419212	0.00180606	-0.335356	3.93665e-05	0.000756465
cg22844368	19	complement(54177252^54177253)	L1M4	0.777868	0.0201147	0.312803	0.0356761	-0.465065	3.94156e-05	0.000756957
cg00628931	8	complement(19661209^19661210)	L1M4c	0.763235	0.0194495	0.404037	0.0249666	-0.359197	3.94932e-05	0.0007578
cg14863944	13	complement(22740131^22740132)	L1MB7	0.660021	0.0336967	0.173856	0.0264734	-0.486165	3.95554e-05	0.00075839
cg04345678	18	21796783^21796784	L1MC5	0.367535	0.016295	0.672911	0.0214294	0.305376	3.95801e-05	0.000758609
cg16821917	5	complement(63713431^63713432)	L1MA3	0.686647	0.0467445	0.138008	0.0124726	-0.548639	3.96238e-05	0.000759005
cg04100397	2	110875551^110875552	L1MD2	0.48313	0.00305117	0.672738	0.0164499	0.189608	3.97222e-05	0.000760163
cg19083474	13	complement(53316458^53316459)	L1MC4a	0.634221	0.0186948	0.379142	0.0125448	-0.25508	3.97657e-05	0.000760686
cg07463820	20	complement(36290748^36290749)	L1MB8	0.753333	0.0195002	0.496109	0.0116329	-0.257224	3.97905e-05	0.000760954
cg10920925	16	complement(6090298^6090299)	L1MB3	0.796164	0.0438448	0.147432	0.0368718	-0.648731	3.98484e-05	0.000761493
cg02532453	12	complement(130716111^130716112)	L1MC5	0.734032	0.0127535	0.310739	0.0351662	-0.423293	3.99645e-05	0.000762646
cg17752959	22	complement(17906941^17906942)	L1PA6	0.887101	0.00958976	0.729217	0.0101376	-0.157884	3.99891e-05	0.000762966
cg07961467	19	complement(14146180^14146181)	L1MB3	0.815642	0.00533703	0.596652	0.0186139	-0.218989	4.00573e-05	0.000763453
cg01550828	3	complement(196227453^196227454)	L1MB3	0.722072	0.0271015	0.193773	0.0380662	-0.528299	4.01043e-05	0.000763919
cg02399947	12	complement(1212226^1212227)	L1MC5	0.875904	0.0191494	0.653018	0.00469053	-0.222887	4.01134e-05	0.000764042
cg06023141	1	complement(49938019^49938020)	L1MDa	0.689483	0.0275294	0.219073	0.0312139	-0.470409	4.01487e-05	0.000764423
cg23413954	5	79424068^79424069	L1MC5	0.596951	0.0178858	0.875533	0.0169734	0.278582	4.02138e-05	0.000764974
cg01298412	14	73225257^73225258	L1ME1	0.729738	0.017264	0.936674	0.00613955	0.206937	4.0275e-05	0.000765515
cg03724794	12	complement(125640290^125640291)	L1ME3	0.155957	0.0109071	0.031459	0.00161247	-0.124498	4.03027e-05	0.00076579
cg22238931	15	complement(100912325^100912326)	L1PA16	0.898658	0.00628934	0.566586	0.028734	-0.332072	4.03344e-05	0.000766116
cg23102514	2	complement(241840339^241840340)	L1MB3	0.894987	0.0106671	0.655592	0.0183461	-0.239395	4.04613e-05	0.000767339
cg24826102	11	complement(66160809^66160810)	L1ME1	0.459488	0.0309006	0.0849486	0.0121634	-0.374539	4.04914e-05	0.000767736
cg05515603	18	complement(13179719^13179720)	L1MB8	0.762518	0.0130568	0.418372	0.0275848	-0.344146	4.05191e-05	0.000767987
cg04686481	2	complement(178787069^178787070)	L1PA4	0.170264	0.00680881	0.0606248	0.00694324	-0.109639	4.05489e-05	0.000768268
cg16433462	7	complement(155461344^155461345)	L1MC5	0.850744	0.0132178	0.553105	0.0228719	-0.297639	4.06529e-05	0.000769202
cg23785734	2	24451587^24451588	L1MEd	0.288983	0.0129468	0.51937	0.0158348	0.230387	4.07017e-05	0.000769692
cg18869329	6	complement(33897718^33897719)	L1M5	0.634095	0.0286454	0.280307	0.0129769	-0.353788	4.08988e-05	0.000771438
cg12998953	5	complement(148626928^148626929)	L1MB5	0.57633	0.0368028	0.137169	0.0130693	-0.439161	4.09735e-05	0.000772211
cg09069939	7	complement(119730191^119730192)	L1MEc	0.709858	0.0150248	0.437737	0.0189795	-0.272121	4.10212e-05	0.000772585
cg14670406	4	complement(69891582^69891583)	L1PA13	0.795837	0.0203924	0.562448	0.00392078	-0.233389	4.10571e-05	0.000772944
cg18978606	2	complement(104996948^104996949)	L1M5	0.681667	0.0043642	0.386732	0.0258782	-0.294935	4.10672e-05	0.000772995
cg08855386	3	complement(126917213^126917214)	L1MA9	0.424289	0.0244516	0.0760878	0.0190325	-0.348201	4.10806e-05	0.000773095
cg22066168	8	complement(142468636^142468637)	L1MC4	0.701505	0.0126664	0.388482	0.0248141	-0.313023	4.11076e-05	0.000773345
cg01907837	6	37321337^37321338	L1ME1	0.731155	0.00364111	0.930904	0.0174035	0.199749	4.11262e-05	0.000773549
cg22427894	19	54099006^54099007	L1P4b	0.549168	0.01138	0.764007	0.0153737	0.214839	4.11589e-05	0.000773886
cg20891041	8	complement(9815617^9815618)	L1ME3D	0.457426	0.0148104	0.14422	0.0236322	-0.313206	4.11857e-05	0.000774092
cg05629144	2	complement(21341052^21341053)	L1ME4a	0.365713	0.0251447	0.048171	0.0129328	-0.317542	4.11849e-05	0.000774092
cg10615967	6	88164983^88164984	L1MA3	0.341084	0.013351	0.667926	0.0258701	0.326842	4.12314e-05	0.000774625
cg00981170	16	complement(68563546^68563547)	L1MA1	0.693788	0.00909394	0.409376	0.023675	-0.284412	4.14173e-05	0.000776395
cg07380794	3	52797909^52797910	L1ME4a	0.289708	0.0139448	0.774196	0.0409454	0.484487	4.16164e-05	0.000778383
cg20450487	12	complement(9967140^9967141)	L1M2	0.579476	0.00888508	0.394685	0.0139061	-0.184792	4.16575e-05	0.000778866
cg03055890	14	complement(93491845^93491846)	L1M5	0.833831	0.0156693	0.625075	0.010106	-0.208756	4.16866e-05	0.000779255
cg21393163	1	12217629^12217630	L1M5	0.512546	0.019279	0.835045	0.0214214	0.322499	4.17705e-05	0.000780169
cg05285473	3	complement(11229520^11229521)	L1ME4a	0.880065	0.0134436	0.652425	0.0152801	-0.22764	4.18484e-05	0.000780797
cg23377042	2	complement(11695672^11695673)	L1ME4a	0.460384	0.0243417	0.0808159	0.0237354	-0.379568	4.21579e-05	0.000783414
cg14380574	14	complement(36367047^36367048)	L1M2	0.56347	0.0270681	0.16371	0.0234748	-0.399759	4.22629e-05	0.000784248
cg08969582	5	complement(149076618^149076619)	L1PA17	0.814865	0.0133146	0.605528	0.0132264	-0.209337	4.23083e-05	0.000784883
cg09146813	5	178286626^178286627	L1MA9	0.419013	0.00228394	0.578226	0.0140922	0.159213	4.23363e-05	0.000785292
cg16563342	15	complement(80558610^80558611)	L1MB7	0.711537	0.00541752	0.492567	0.0188934	-0.218971	4.25112e-05	0.000786915
cg17660359	19	54098992^54098993	L1P4b	0.582018	0.0151541	0.828415	0.0161275	0.246396	4.26146e-05	0.000787703
cg16395183	1	complement(210771699^210771700)	L1MA3	0.723126	0.0138928	0.272718	0.0380019	-0.450408	4.26496e-05	0.000787975
cg21505585	8	complement(11431159^11431160)	L1M5	0.189904	0.00535604	0.0606918	0.010299	-0.129213	4.26623e-05	0.000788051
cg04552921	10	80262264^80262265	L1ME3F	0.468776	0.0220834	0.79341	0.0190553	0.324634	4.26794e-05	0.000788264
cg21060420	5	complement(76520875^76520876)	L1MC5	0.405127	0.0321359	0.0341175	0.00891124	-0.371009	4.27484e-05	0.000788888
cg21545008	16	complement(807718^807719)	L1MB8	0.789582	0.00813482	0.611831	0.0137533	-0.177751	4.27668e-05	0.000788967
cg01213324	21	complement(44566791^44566792)	L1MB3	0.534217	0.0084407	0.327761	0.0165333	-0.206456	4.28005e-05	0.000789364
cg07761984	1	complement(178568961^178568962)	L1MCa	0.205213	0.00460987	0.0817108	0.0101096	-0.123502	4.29e-05	0.000790433
cg08985840	12	complement(130733217^130733218)	L1MEe	0.588069	0.019613	0.215647	0.0271649	-0.372423	4.28987e-05	0.000790433
cg19073637	3	complement(134500449^134500450)	L1PA16	0.760517	0.0154705	0.363273	0.0322282	-0.397244	4.29499e-05	0.000790863
cg22931100	3	complement(77874555^77874556)	L1PA16	0.548796	0.0406301	0.0880416	0.00829804	-0.460754	4.29675e-05	0.000790986
cg16702999	18	complement(74344509^74344510)	L1M4	0.760135	0.0141322	0.250228	0.0437033	-0.509908	4.31113e-05	0.000792284
cg10681079	19	complement(32403368^32403369)	L1ME4a	0.625729	0.0426275	0.132151	0.0127072	-0.493578	4.31911e-05	0.000792938
cg03638784	19	51430949^51430950	L1M5	0.710206	0.00864221	0.905471	0.0153381	0.195265	4.32692e-05	0.000793712
cg22621663	3	complement(87141719^87141720)	L1PA4	0.578151	0.0210371	0.28208	0.0164311	-0.296071	4.32655e-05	0.000793712
cg02553862	7	complement(1358119^1358120)	L1MC4	0.85741	0.009386	0.435225	0.0368968	-0.422185	4.33019e-05	0.000794013
cg23192614	13	complement(113585804^113585805)	L1MC3	0.852483	0.00219015	0.713643	0.012333	-0.13884	4.3379e-05	0.000794813
cg12287469	4	complement(176645306^176645307)	L1MA8	0.485166	0.0276549	0.144937	0.013376	-0.340229	4.35184e-05	0.000795899
cg27074168	10	75827627^75827628	L1MB5	0.343675	0.031658	0.73257	0.0152373	0.388896	4.3617e-05	0.000796653
cg10265544	5	complement(23505057^23505058)	L1MC	0.711157	0.00903691	0.355605	0.0308368	-0.355552	4.36814e-05	0.000797346
cg18440745	18	complement(64091951^64091952)	L1MA8	0.803063	0.0286585	0.380333	0.0253623	-0.42273	4.39743e-05	0.000800332
cg11007850	2	complement(129216138^129216139)	L1M5	0.592927	0.0146247	0.259066	0.0264554	-0.333861	4.39995e-05	0.000800572
cg03865524	10	complement(45360781^45360782)	L1MEc	0.36012	0.00448797	0.0642431	0.026418	-0.295877	4.40454e-05	0.000801092
cg11884280	11	complement(70936134^70936135)	L1MD1	0.558669	0.0358087	0.104018	0.0203563	-0.454651	4.41059e-05	0.00080159
cg05975399	6	complement(54147328^54147329)	L1M7	0.838317	0.0154674	0.5538	0.0206306	-0.284517	4.41623e-05	0.000802081
cg16206200	3	complement(14307158^14307159)	L1ME3C	0.522437	0.0269032	0.205882	0.0100009	-0.316554	4.42451e-05	0.000802863
cg15733242	3	27270253^27270254	L1PB2	0.588982	0.00409222	0.820111	0.0205614	0.231129	4.43139e-05	0.000803257
cg19808904	15	complement(60564950^60564951)	L1PBa	0.690323	0.0140687	0.504114	0.009354	-0.186209	4.436e-05	0.000803675
cg07643435	15	complement(76197119^76197120)	L1M5	0.255841	0.01287	0.085142	0.00863889	-0.170699	4.45107e-05	0.000805321
cg23710989	7	999981^999982	L1M4	0.753082	0.00468976	0.85033	0.00748423	0.0972483	4.45384e-05	0.000805563
cg03132806	5	complement(178414179^178414180)	L1MB3	0.784436	0.0116171	0.435261	0.0295258	-0.349175	4.46306e-05	0.000806446
cg07917177	20	complement(62811729^62811730)	L1MB7	0.541253	0.0135954	0.332898	0.0131811	-0.208355	4.46604e-05	0.000806788
cg23508931	4	2438227^2438228	L1MB3	0.670389	0.0169263	0.905905	0.0131127	0.235517	4.47157e-05	0.000807458
cg27658402	10	complement(2502328^2502329)	L1M4	0.324668	0.00962584	0.0862025	0.0194292	-0.238465	4.47451e-05	0.000807715
cg12952703	19	48045007^48045008	L1MB7	0.673327	0.0109738	0.868197	0.0139192	0.19487	4.48041e-05	0.0008084
cg26678283	9	complement(76366364^76366365)	L1PA16	0.346041	0.0233543	0.0771004	0.00738858	-0.268941	4.50449e-05	0.00081088
cg15221568	13	40800406^40800407	L1MEe	0.476007	0.0335238	0.872915	0.013582	0.396907	4.51444e-05	0.000811637
cg04027443	8	complement(1169032^1169033)	L1PA13	0.523868	0.0324406	0.105531	0.0200285	-0.418337	4.51521e-05	0.000811728
cg18007737	2	complement(233265159^233265160)	L1MD2	0.293245	0.0106615	0.0895724	0.0152052	-0.203672	4.52378e-05	0.000812405
cg25463779	12	complement(124773236^124773237)	L1MC4	0.695546	0.0287529	0.311259	0.0200444	-0.384287	4.52955e-05	0.000813062
cg06280210	7	complement(26331247^26331248)	L1ME2z	0.173841	0.00351751	0.0648862	0.00929877	-0.108955	4.53732e-05	0.000813833
cg16178907	12	complement(124772640^124772641)	L1MC4	0.763406	0.0368171	0.357429	0.0041388	-0.405978	4.53952e-05	0.000814088
cg25237985	2	53650173^53650174	L1PA15	0.460041	0.0197709	0.737561	0.0158392	0.27752	4.54454e-05	0.000814581
cg26342533	11	complement(2299679^2299680)	L1MEc	0.817151	0.0137649	0.471654	0.0283831	-0.345498	4.54814e-05	0.000814862
cg14815466	8	complement(144002184^144002185)	L1MCa	0.823926	0.0177785	0.541035	0.0187484	-0.28289	4.55441e-05	0.000815569
cg06780861	14	complement(83683592^83683593)	L1M1	0.202905	0.00704987	0.056462	0.0113698	-0.146443	4.55821e-05	0.000815818
cg22165171	7	139763574^139763575	L1MC	0.592125	0.0182477	0.900257	0.0214341	0.308132	4.55866e-05	0.00081588
cg13366903	20	17859537^17859538	L1ME2z	0.78847	0.00961692	0.920743	0.00731727	0.132273	4.55913e-05	0.000815891
cg16765434	10	complement(131296946^131296947)	L1MC4a	0.863729	0.0206525	0.51695	0.0240492	-0.34678	4.56993e-05	0.000816896
cg15284935	8	complement(25688685^25688686)	L1PA8A	0.597548	0.00483294	0.291512	0.0275732	-0.306036	4.5816e-05	0.000817999
cg13097800	14	complement(47104140^47104141)	L1PA13	0.246854	0.0191054	0.0292156	0.00560757	-0.217639	4.58489e-05	0.000818259
cg14005725	9	complement(17666974^17666975)	L1MC4a	0.735712	0.0088448	0.386573	0.0306971	-0.349139	4.58715e-05	0.000818438
cg23941014	11	complement(68438384^68438385)	L1P3	0.567602	0.0397321	0.0727316	0.0217781	-0.49487	4.59877e-05	0.000819808
cg25494059	8	complement(16073670^16073671)	L1M7	0.327441	0.00547191	0.107765	0.0193612	-0.219676	4.60472e-05	0.000820192
cg07218081	3	45066714^45066715	L1MC4	0.344345	0.0153239	0.556982	0.0120217	0.212637	4.6064e-05	0.00082037
cg13546506	14	complement(78864773^78864774)	L1MD1	0.624975	0.0475481	0.0704898	0.017855	-0.554485	4.60685e-05	0.000820383
cg02212545	2	complement(478083^478084)	L1MD2	0.772649	0.0242691	0.506768	0.00210568	-0.265881	4.61138e-05	0.00082086
cg09420254	8	96079879^96079880	L1MDa	0.65322	0.0153171	0.925587	0.0197111	0.272368	4.61734e-05	0.000821403
cg22950656	6	56634095^56634096	L1MC2	0.660862	0.00606968	0.844727	0.0157209	0.183866	4.6179e-05	0.000821448
cg22063391	13	complement(53956443^53956444)	L1M3d	0.382525	0.0253989	0.0901624	0.00855678	-0.292362	4.62161e-05	0.000821703
cg20445254	13	complement(87116511^87116512)	L1MEf	0.42848	0.0317527	0.0656198	0.00996142	-0.36286	4.62956e-05	0.000822379
cg16537097	7	90149985^90149986	L1ME1	0.411507	0.0213539	0.80346	0.0289199	0.391953	4.63084e-05	0.000822477
cg07106927	1	complement(160769081^160769082)	L1ME2z	0.771021	0.0246734	0.498374	0.00412547	-0.272647	4.63759e-05	0.000823069
cg00190338	19	complement(33356525^33356526)	L1ME3	0.734543	0.0309186	0.294263	0.0259998	-0.440279	4.63795e-05	0.000823117
cg17975227	10	complement(50257998^50257999)	L1MC4a	0.513629	0.0247024	0.190177	0.016461	-0.323452	4.64201e-05	0.000823457
cg21330711	16	complement(89181827^89181828)	L1ME1	0.527137	0.00816516	0.339254	0.0151881	-0.187883	4.64305e-05	0.000823504
cg20100675	1	complement(35244416^35244417)	L1MC4a	0.873438	0.00892398	0.642481	0.0192365	-0.230957	4.65047e-05	0.000824304
cg00131853	7	151766502^151766503	L1MC2	0.794448	0.00469379	0.92737	0.0112719	0.132921	4.65924e-05	0.000825099
cg03725044	8	complement(86403730^86403731)	L1PB1	0.578729	0.0322902	0.16733	0.0196367	-0.411399	4.6598e-05	0.000825144
cg25591175	15	72378909^72378910	L1PREC2	0.4837	0.00655586	0.592427	0.00753853	0.108727	4.66435e-05	0.000825502
cg11834152	3	complement(51063126^51063127)	L1PBa	0.416534	0.0128541	0.0609479	0.0300415	-0.355586	4.66593e-05	0.000825651
cg06911236	6	complement(169307967^169307968)	L1MEc	0.579765	0.0161739	0.15507	0.0355214	-0.424695	4.66766e-05	0.000825802
cg00683285	14	complement(28764188^28764189)	L1PREC2	0.369463	0.0115641	0.0916353	0.0227733	-0.277827	4.67365e-05	0.000826291
cg25240805	5	89195843^89195844	L1ME1	0.520976	0.0274298	0.822433	0.00421742	0.301457	4.69956e-05	0.000828358
cg02257031	5	complement(34919554^34919555)	L1PA17	0.905918	0.0108895	0.761384	0.00765841	-0.144534	4.70948e-05	0.000829275
cg23858879	12	complement(13595229^13595230)	L1ME2z	0.756542	0.0126582	0.576483	0.0107213	-0.180058	4.71336e-05	0.000829469
cg24250168	5	445049^445050	L1ME4a	0.650385	0.0150939	0.838975	0.00865207	0.188591	4.73847e-05	0.000831994
cg04851426	1	complement(1892042^1892043)	L1MEd	0.743497	0.0137459	0.533766	0.0136209	-0.209731	4.74174e-05	0.000832382
cg08005330	9	complement(95338664^95338665)	L1MB3	0.59699	0.0313874	0.10109	0.0333073	-0.495899	4.74611e-05	0.000832803
cg03466031	4	186050298^186050299	L1M5	0.700298	0.0183543	0.930245	0.0106804	0.229947	4.75847e-05	0.000833987
cg10415471	21	complement(40896022^40896023)	L1PBa	0.676789	0.0382912	0.222748	0.0171067	-0.454041	4.7621e-05	0.00083437
cg21062701	20	complement(42711886^42711887)	L1ME2	0.662617	0.02686	0.322966	0.0162129	-0.339652	4.76273e-05	0.000834375
cg00442704	14	36323748^36323749	L1MEe	0.119855	0.0100813	0.478864	0.0315924	0.359009	4.76275e-05	0.000834375
cg27578617	12	complement(74299649^74299650)	L1ME3A	0.522631	0.0139769	0.0624395	0.0401453	-0.460191	4.76302e-05	0.000834405
cg03042121	1	complement(244754084^244754085)	L1MB5	0.849985	0.00998257	0.714827	0.00750263	-0.135158	4.76726e-05	0.000834802
cg00718752	3	complement(46643208^46643209)	L1MC4	0.893192	0.0209966	0.47571	0.0323641	-0.417482	4.77018e-05	0.000835107
cg09858583	1	248406687^248406688	L1P4a	0.0299626	0.00499543	0.0857906	0.00129196	0.055828	4.77342e-05	0.000835449
cg01578324	6	31704774^31704775	L1M1	0.596121	0.0163191	0.801135	0.00964215	0.205013	4.78023e-05	0.000836106
cg24698167	11	complement(26504745^26504746)	L1PB4	0.519246	0.0365256	0.112274	0.00905891	-0.406972	4.78277e-05	0.000836368
cg14972875	2	89545703^89545704	L1ME3	0.282822	0.0368471	0.686131	0.00585443	0.40331	4.79081e-05	0.00083704
cg26036918	18	complement(13727742^13727743)	L1MA4	0.836326	0.0111311	0.659624	0.0120036	-0.176702	4.81873e-05	0.000839684
cg12765935	12	complement(95897447^95897448)	L1MB3	0.884783	0.0190274	0.471191	0.0332591	-0.413592	4.81901e-05	0.000839716
cg03951631	7	complement(19703545^19703546)	L1MB5	0.535964	0.0441514	0.0566149	0.00511372	-0.479349	4.83505e-05	0.000841265
cg12291533	8	complement(2420061^2420062)	L1MB1	0.787636	0.0178381	0.520578	0.0171834	-0.267058	4.83966e-05	0.000841807
cg03017475	7	complement(141674341^141674342)	L1PA7	0.740279	0.0238948	0.291752	0.0341307	-0.448527	4.86971e-05	0.00084471
cg16081499	12	complement(129000862^129000863)	L1ME2z	0.691608	0.022035	0.372774	0.0198193	-0.318834	4.88305e-05	0.000845763
cg07808734	15	complement(90291736^90291737)	L1MB7	0.454762	0.0129281	0.217818	0.0178437	-0.236945	4.89171e-05	0.000846569
cg15240828	10	32940381^32940382	L1PA16	0.596567	0.0239768	0.927475	0.0192955	0.330908	4.89401e-05	0.000846794
cg12487054	9	99622379^99622380	L1M1	0.617092	0.010869	0.81242	0.0145578	0.195328	4.89493e-05	0.000846901
cg22787894	19	complement(31103849^31103850)	L1MC4a	0.811428	0.0175457	0.580889	0.0123323	-0.230539	4.89809e-05	0.000847223
cg23341147	13	complement(32213284^32213285)	L1M4b	0.223399	0.0174195	0.0337225	0.00281869	-0.189676	4.89933e-05	0.000847343
cg21651879	6	complement(146686007^146686008)	L1MC4	0.694161	0.0252304	0.189221	0.0396319	-0.504941	4.90167e-05	0.000847444
cg13755118	6	complement(25761723^25761724)	L1MEd	0.812321	0.0140464	0.631313	0.00930513	-0.181009	4.91011e-05	0.000848052
cg15965212	20	complement(55102313^55102314)	L1MC4a	0.738799	0.0171785	0.467968	0.0184577	-0.270831	4.91385e-05	0.000848493
cg11360777	5	complement(24824069^24824070)	L1PA16	0.447271	0.00214362	0.178997	0.0248955	-0.268275	4.92225e-05	0.000849268
cg19769046	5	complement(17890734^17890735)	L1ME2	0.740515	0.00517589	0.283222	0.0422802	-0.457293	4.92347e-05	0.000849393
cg25984584	16	complement(50532151^50532152)	L1ME3F	0.71358	0.0087144	0.269959	0.0403968	-0.443621	4.92525e-05	0.000849527
cg13618791	14	complement(25777630^25777631)	L1PBa	0.599457	0.0278286	0.281709	0.0100982	-0.317748	4.9278e-05	0.000849724
cg11547110	14	complement(29453080^29453081)	L1PREC2	0.852324	0.0125072	0.540346	0.0262395	-0.311978	4.9287e-05	0.000849828
cg04999785	17	complement(74809765^74809766)	L1MC1	0.731613	0.0228883	0.358356	0.0262021	-0.373257	4.93641e-05	0.000850661
cg05254579	1	complement(151720859^151720860)	L1MDa	0.663925	0.0147296	0.391847	0.0206511	-0.272077	4.94077e-05	0.00085098
cg24553763	3	complement(135455646^135455647)	L1MA6	0.506359	0.0200232	0.156213	0.0258203	-0.350146	4.95895e-05	0.000852747
cg02554626	15	complement(83991577^83991578)	L1ME3	0.8872	0.0105966	0.642093	0.0202773	-0.245108	4.96456e-05	0.000853159
cg08031346	5	complement(42871199^42871200)	L1PB1	0.289981	0.0213141	0.0552056	0.00516233	-0.234775	4.97862e-05	0.000854488
cg21471783	8	complement(139680016^139680017)	L1MC5	0.558851	0.044224	0.0843809	0.00314808	-0.47447	4.98556e-05	0.000854934
cg01298884	20	complement(60484469^60484470)	L1ME3A	0.638522	0.00413404	0.555894	0.0065281	-0.0826285	5.00077e-05	0.000856043
cg24142353	7	complement(152686850^152686851)	L1PA16	0.511601	0.0304999	0.133344	0.0179204	-0.378257	5.00204e-05	0.000856117
cg24069502	11	complement(102286198^102286199)	L1PA15	0.712086	0.00955974	0.601154	0.00403085	-0.110932	5.00267e-05	0.000856203
cg08361864	12	complement(7764043^7764044)	L1PA13	0.772808	0.0253219	0.255735	0.0412093	-0.517073	5.00626e-05	0.000856539
cg12280113	19	complement(56250127^56250128)	L1M5	0.517045	0.0296282	0.0879744	0.0270752	-0.429071	5.00646e-05	0.000856542
cg19718662	7	complement(53811402^53811403)	L1PA15	0.438993	0.026848	0.0717888	0.0214465	-0.367204	5.01421e-05	0.000857262
cg08171365	6	1298142^1298143	L1MEc	0.841163	0.00378782	0.913357	0.00559462	0.0721933	5.01586e-05	0.000857374
cg02650507	12	complement(39301280^39301281)	L1ME1	0.718783	0.00772998	0.543163	0.0145064	-0.17562	5.01816e-05	0.000857537
cg05072995	20	complement(44030646^44030647)	L1MCa	0.895605	0.00559921	0.623324	0.0248651	-0.272281	5.02059e-05	0.000857693
cg09686990	2	172455161^172455162	L1MC5	0.20058	0.0317748	0.585594	0.0170278	0.385015	5.02566e-05	0.000858145
cg26234223	20	complement(18487771^18487772)	L1PA16	0.325369	0.00129056	0.0600704	0.0248072	-0.265299	5.02589e-05	0.000858148
cg07901857	4	complement(35464028^35464029)	L1PA16	0.31312	0.0247849	0.0368852	0.00740436	-0.276235	5.0278e-05	0.000858236
cg27533140	12	123419286^123419287	L1MC4a	0.575912	0.00917063	0.743196	0.0127035	0.167284	5.03154e-05	0.000858636
cg17396797	2	complement(241851501^241851502)	L1MB3	0.905835	0.00249727	0.692808	0.0197965	-0.213027	5.03294e-05	0.000858735
cg14243616	9	complement(100688028^100688029)	L1MD3	0.748734	0.0102583	0.594475	0.0101908	-0.154259	5.04811e-05	0.000859983
cg07274572	16	928942^928943	L1MEe	0.765638	0.00914809	0.920978	0.0113321	0.155341	5.05165e-05	0.000860294
cg20153863	3	complement(46235150^46235151)	L1MEf	0.608854	0.0118809	0.473182	0.0045519	-0.135672	5.05677e-05	0.000860716
cg07220862	1	233201479^233201480	L1MD1	0.792893	0.00272511	0.89121	0.00881531	0.0983175	5.07176e-05	0.000862054
cg00021157	11	complement(70845412^70845413)	L1MB7	0.25907	0.0140078	0.0700575	0.0108967	-0.189012	5.08149e-05	0.000862829
cg04726654	4	complement(144695174^144695175)	L1PA16	0.39051	0.0213541	0.0884961	0.0186795	-0.302014	5.09144e-05	0.000863663
cg23510240	2	complement(132345990^132345991)	L1MA4A	0.428863	0.0315733	0.086285	0.00623463	-0.342578	5.09223e-05	0.000863714
cg04223924	2	98552472^98552473	L1M4	0.327222	0.0173165	0.724099	0.0330382	0.396877	5.10155e-05	0.000864499
cg10413992	8	complement(39576637^39576638)	L1ME1	0.611645	0.0359937	0.218007	0.00858876	-0.393638	5.1056e-05	0.000864856
cg24308043	10	complement(49967889^49967890)	L1MEf	0.422268	0.0175101	0.0783333	0.0271892	-0.343935	5.11053e-05	0.000865293
cg08469280	8	complement(26713293^26713294)	L1M6	0.742991	0.0302357	0.294531	0.0294398	-0.44846	5.12619e-05	0.000866802
cg19924961	12	complement(44710867^44710868)	L1PA16	0.704862	0.0149247	0.309537	0.034082	-0.395325	5.12947e-05	0.000867132
cg23479379	18	23966692^23966693	L1ME3A	0.448269	0.0102947	0.626635	0.0132606	0.178366	5.13003e-05	0.000867157
cg24998568	7	85379873^85379874	L1PA7	0.177924	0.016709	0.444307	0.0186927	0.266384	5.1302e-05	0.000867169
cg01999118	3	complement(35465004^35465005)	L1M7	0.853997	0.0239796	0.572642	0.0112416	-0.281355	5.13225e-05	0.000867377
cg09289291	2	complement(233853300^233853301)	L1MC4a	0.250953	0.0146693	0.0392271	0.0135131	-0.211726	5.14768e-05	0.000868886
cg12749588	15	69516989^69516990	L1MB3	0.495207	0.0169	0.695196	0.00833213	0.199989	5.15126e-05	0.000869166
cg05715418	16	complement(1635042^1635043)	L1MB7	0.903508	0.00819511	0.679602	0.0194497	-0.223907	5.16076e-05	0.000869876
cg15597846	22	complement(45363509^45363510)	L1MC3	0.900771	0.02573	0.605631	0.0105956	-0.29514	5.16512e-05	0.000870241
cg22552832	8	145288568^145288569	L1MB3	0.352632	0.0139106	0.676744	0.0272272	0.324112	5.17662e-05	0.000871346
cg06173758	1	complement(5957461^5957462)	L1MC4	0.692365	0.0202044	0.396925	0.0192051	-0.29544	5.18075e-05	0.00087173
cg24822541	6	complement(66720469^66720470)	L1MA4A	0.825093	0.0059419	0.70215	0.00996315	-0.122944	5.18133e-05	0.000871758
cg08824155	7	complement(1701097^1701098)	L1MC4a	0.860914	0.029952	0.468287	0.0218048	-0.392628	5.18217e-05	0.000871777
cg16892022	18	complement(49071992^49071993)	L1MEg	0.413529	0.0233362	0.0932444	0.0192193	-0.320285	5.18881e-05	0.000872203
cg01668167	3	complement(36165838^36165839)	L1M1	0.327851	0.00967422	0.112562	0.0178754	-0.215289	5.19302e-05	0.000872588
cg26906467	15	complement(43539018^43539019)	L1MEc	0.85668	0.0237876	0.174214	0.0598903	-0.682466	5.19624e-05	0.000872857
cg21433307	11	complement(17812372^17812373)	L1ME3C	0.773431	0.0178546	0.417151	0.0285361	-0.35628	5.20848e-05	0.000874053
cg08327428	10	complement(109641026^109641027)	L1MA3	0.185139	0.0145919	0.024667	0.00413569	-0.160472	5.21542e-05	0.000874611
cg03965665	7	complement(56549234^56549235)	L1MEf	0.657144	0.02609	0.370354	0.0073501	-0.28679	5.21566e-05	0.000874616
cg26522247	5	complement(1366373^1366374)	L1MC1	0.8595	0.00557928	0.666313	0.0173869	-0.193186	5.21733e-05	0.000874739
cg05112828	10	99095883^99095884	L1ME4a	0.680726	0.0192461	0.897892	0.00714776	0.217165	5.22119e-05	0.000875095
cg06680861	4	complement(147466455^147466456)	L1PREC2	0.483152	0.0229162	0.112941	0.0264611	-0.37021	5.2246e-05	0.000875284
cg18343138	16	10722872^10722873	L1MB5	0.74905	0.000994123	0.830629	0.00765125	0.0815786	5.22986e-05	0.000875749
cg11002147	11	complement(1624376^1624377)	L1MA9	0.82935	0.0212039	0.452195	0.0286926	-0.377155	5.23373e-05	0.000876185
cg07303771	18	complement(67825195^67825196)	L1PA16	0.827282	0.000998206	0.690998	0.0128589	-0.136284	5.24288e-05	0.000876971
cg20190640	11	32253697^32253698	L1ME3A	0.285785	0.0132332	0.507803	0.0163294	0.222018	5.24976e-05	0.000877571
cg07456682	5	complement(178414540^178414541)	L1MB3	0.787297	0.0229429	0.214071	0.0491817	-0.573225	5.25097e-05	0.000877656
cg22169327	3	complement(86283923^86283924)	L1ME3F	0.593116	0.0467087	0.0506483	0.0213793	-0.542467	5.25551e-05	0.000878092
cg09997171	12	complement(57155969^57155970)	L1MB7	0.882052	0.0180767	0.689002	0.00275061	-0.19305	5.25993e-05	0.000878471
cg24762111	5	complement(140561239^140561240)	L1MB8	0.412151	0.0224927	0.0670487	0.0237279	-0.345102	5.2651e-05	0.000878974
cg16252322	19	complement(50789296^50789297)	L1ME1	0.831284	0.0226358	0.32848	0.0419374	-0.502804	5.27442e-05	0.000879876
cg24205167	2	complement(16004258^16004259)	L1ME2	0.796863	0.0131359	0.360111	0.0392567	-0.436751	5.27461e-05	0.000879876
cg11079441	8	complement(131432739^131432740)	L1MB5	0.863273	0.0111655	0.572459	0.0252065	-0.290813	5.27832e-05	0.000880123
cg19153300	11	complement(134794980^134794981)	L1MC3	0.634387	0.0220562	0.305385	0.022051	-0.329002	5.27798e-05	0.000880123
cg13073589	1	172517922^172517923	L1M5	0.716553	0.0198153	0.928123	0.00312773	0.21157	5.28252e-05	0.00088039
cg07523711	17	complement(52027675^52027676)	L1MA4A	0.236729	0.0170199	0.0391626	0.00782657	-0.197567	5.28287e-05	0.000880415
cg00409833	15	complement(62902019^62902020)	L1MC4	0.805452	0.0221198	0.362119	0.0357564	-0.443333	5.2872e-05	0.00088079
cg25518353	14	complement(96469282^96469283)	L1PA10	0.308736	0.0161038	0.0776877	0.014865	-0.231049	5.2904e-05	0.000881115
cg17528557	6	31472496^31472497	L1MB2	0.76255	0.00462452	0.878213	0.00994995	0.115662	5.29261e-05	0.000881258
cg25928770	19	complement(55530305^55530306)	L1M4	0.734236	0.0128092	0.319654	0.0372053	-0.414582	5.30319e-05	0.000882187
cg03141675	5	150875990^150875991	L1MD2	0.364469	0.0218909	0.662833	0.0180017	0.298364	5.32092e-05	0.000884061
cg25343906	11	65134188^65134189	L1MEd	0.260001	0.0191266	0.632426	0.0297784	0.372425	5.32965e-05	0.000885024
cg14628347	21	complement(46329323^46329324)	L1MC4	0.559254	0.0134711	0.30717	0.0198112	-0.252084	5.33112e-05	0.000885113
cg26675620	4	complement(66864871^66864872)	L1PA2	0.861937	0.00238201	0.81649	0.0036066	-0.0454471	5.34601e-05	0.000886482
cg19359611	10	complement(88587265^88587266)	L1ME3D	0.875982	0.016159	0.52855	0.0288527	-0.347432	5.36343e-05	0.000887754
cg26434251	2	54214758^54214759	L1MD	0.176599	0.0135825	0.648953	0.042918	0.472354	5.39003e-05	0.000890286
cg18339075	18	complement(76555521^76555522)	L1MC4a	0.791068	0.0209031	0.392935	0.0316703	-0.398133	5.39231e-05	0.000890576
cg14142520	14	complement(107032054^107032055)	L1PB3	0.49785	0.0367169	0.0971821	0.0105766	-0.400668	5.4044e-05	0.000891547
cg15718164	3	17364661^17364662	L1MEc	0.366354	0.0344018	0.790269	0.0212486	0.423915	5.40869e-05	0.000891838
cg26655697	2	complement(172002489^172002490)	L1ME3A	0.605451	0.0399812	0.174599	0.00961209	-0.430853	5.42106e-05	0.000893021
cg03496520	14	complement(28732636^28732637)	L1PREC2	0.718895	0.0467094	0.114663	0.0338551	-0.604232	5.42871e-05	0.000893574
cg20255782	1	complement(198025499^198025500)	L1M2	0.606112	0.011792	0.33668	0.0228658	-0.269432	5.43184e-05	0.000893811
cg20961366	17	21294350^21294351	L1MB5	0.754516	0.00789916	0.880939	0.00913168	0.126422	5.43602e-05	0.000894083
cg05639690	4	3749615^3749616	L1MC4	0.451305	0.00641095	0.794194	0.0321251	0.342889	5.44295e-05	0.000894701
cg05476521	16	complement(86400581^86400582)	L1ME4a	0.820573	0.0110325	0.632952	0.0141397	-0.187621	5.45481e-05	0.000895825
cg26281844	8	complement(142514603^142514604)	L1ME1	0.749542	0.016553	0.489976	0.0185308	-0.259566	5.48591e-05	0.000898329
cg20736045	8	complement(146270290^146270291)	L1MCa	0.177559	0.00624916	0.046455	0.0108982	-0.131104	5.50777e-05	0.000899874
cg00876041	12	25558161^25558162	L1MD1	0.725656	0.019251	0.93081	0.00398828	0.205153	5.50936e-05	0.000900029
cg12592723	15	75084251^75084252	L1MC4	0.785254	0.00453033	0.850961	0.00437815	0.065707	5.52138e-05	0.000901124
cg00429525	7	complement(140572892^140572893)	L1MEf	0.883421	0.0160153	0.649387	0.0157243	-0.234034	5.52567e-05	0.000901471
cg04222466	5	complement(151813212^151813213)	L1ME1	0.599906	0.0404449	0.166096	0.00983467	-0.43381	5.53647e-05	0.000902287
cg14245421	19	complement(4071792^4071793)	L1MB7	0.913915	0.00808814	0.726429	0.0160832	-0.187486	5.55279e-05	0.000903865
cg09418592	7	complement(81112712^81112713)	L1M3b	0.698347	0.0139043	0.518523	0.010254	-0.179824	5.56524e-05	0.000904924
cg08975197	12	complement(70173946^70173947)	L1MA6	0.196996	0.0112517	0.0292177	0.0115578	-0.167778	5.58028e-05	0.000906303
cg03254596	3	185552342^185552343	L1MC4a	0.539856	0.00339034	0.599104	0.00457771	0.0592479	5.58176e-05	0.000906448
cg00649833	18	70341206^70341207	L1MA9	0.468906	0.0324529	0.814484	0.0071858	0.345577	5.59036e-05	0.000907167
cg23423181	16	complement(3423467^3423468)	L1PA15	0.872535	0.0278398	0.558662	0.011678	-0.313873	5.59066e-05	0.000907187
cg17901260	2	complement(130506537^130506538)	L1PA17	0.736766	0.0128677	0.465614	0.0226907	-0.271152	5.59451e-05	0.000907592
cg24442951	20	complement(20169605^20169606)	L1ME3A	0.643469	0.0436451	0.167659	0.0138515	-0.47581	5.60256e-05	0.000908248
cg01390309	1	complement(40299885^40299886)	L1MB2	0.878378	0.017898	0.654902	0.0119301	-0.223476	5.60579e-05	0.000908564
cg02239747	8	complement(2481019^2481020)	L1M2	0.150619	0.00993965	0.0423766	0.00319617	-0.108243	5.65374e-05	0.000912785
cg16804461	5	complement(17396504^17396505)	L1MD3	0.627827	0.019554	0.147388	0.0420441	-0.480439	5.66664e-05	0.000913671
cg16980761	15	complement(27262823^27262824)	L1MB1	0.82593	0.0425989	0.314202	0.0250361	-0.511728	5.67687e-05	0.000914482
cg13241659	12	132105972^132105973	L1M5	0.67206	0.0203201	0.901312	0.00882599	0.229252	5.69526e-05	0.000915954
cg04422391	14	complement(54492438^54492439)	L1M5	0.316276	0.00790012	0.169331	0.0118023	-0.146946	5.69852e-05	0.000916187
cg13337773	5	complement(151221972^151221973)	L1MB7	0.733346	0.0200381	0.504823	0.00928994	-0.228523	5.69857e-05	0.000916187
cg23779692	9	complement(37386344^37386345)	L1MB4	0.811523	0.0258817	0.46173	0.021771	-0.349793	5.70723e-05	0.000916909
cg07608333	19	complement(7813422^7813423)	L1ME3	0.643575	0.0204811	0.417656	0.00764588	-0.225919	5.72608e-05	0.00091871
cg10847315	3	complement(6190143^6190144)	L1MD1	0.798616	0.0112278	0.635208	0.0111428	-0.163408	5.73429e-05	0.000919453
cg06519883	17	complement(19257565^19257566)	L1ME2z	0.68436	0.0498821	0.15	0.0137502	-0.53436	5.74077e-05	0.000920068
cg01796929	12	complement(57352514^57352515)	L1P2	0.633927	0.0115648	0.224042	0.037975	-0.409885	5.74497e-05	0.000920346
cg10844712	12	complement(118668055^118668056)	L1ME3C	0.589586	0.0365579	0.193884	0.0114985	-0.395703	5.74511e-05	0.000920351
cg21821108	13	111871461^111871462	L1MB3	0.716807	0.00782304	0.858611	0.0112913	0.141805	5.74989e-05	0.000920577
cg13732761	15	complement(94582452^94582453)	L1PREC2	0.528938	0.0310847	0.182653	0.0126158	-0.346286	5.75169e-05	0.000920685
cg16119711	2	240880435^240880436	L1ME5	0.745501	0.00788232	0.840323	0.00472645	0.0948225	5.76315e-05	0.000921532
cg17189724	9	complement(138913540^138913541)	L1MD2	0.617886	0.0349451	0.244672	0.00935414	-0.373214	5.76394e-05	0.000921621
cg13649488	1	complement(152345432^152345433)	L1MD3	0.677622	0.014684	0.37688	0.025225	-0.300742	5.79289e-05	0.000924043
cg24021127	4	complement(176334165^176334166)	L1MA7	0.203227	0.00413308	0.0532093	0.0139766	-0.150018	5.81704e-05	0.000926084
cg24478779	2	complement(6110966^6110967)	L1MC1	0.266303	0.0217653	0.0374482	0.0045617	-0.228854	5.82114e-05	0.000926376
cg15497173	6	complement(169353920^169353921)	L1ME1	0.742797	0.0256923	0.38664	0.0231901	-0.356158	5.82242e-05	0.000926397
cg24740322	22	45698035^45698036	L1ME1	0.661584	0.0148336	0.893297	0.0169589	0.231713	5.83645e-05	0.000927442
cg18599533	19	complement(58627297^58627298)	L1M5	0.523602	0.00945954	0.264039	0.0234053	-0.259563	5.84173e-05	0.000927851
cg06686895	1	complement(99023637^99023638)	L1MEc	0.538924	0.00935427	0.187402	0.0328872	-0.351521	5.84395e-05	0.000927938
cg12953348	8	complement(121773417^121773418)	L1MCb	0.857506	0.0148314	0.548301	0.0261683	-0.309205	5.84661e-05	0.000928151
cg20382024	6	complement(154409778^154409779)	L1ME1	0.711849	0.0211964	0.414268	0.0197286	-0.29758	5.85361e-05	0.000928723
cg20535700	5	complement(161372660^161372661)	L1PA15	0.710092	0.0404964	0.177629	0.0323467	-0.532463	5.86085e-05	0.000929331
cg21665350	6	complement(155964162^155964163)	L1M4	0.590728	0.0121702	0.172374	0.0388695	-0.418354	5.86554e-05	0.000929576
cg00339657	2	114194541^114194542	L1ME3F	0.238282	0.0219271	0.524836	0.0172537	0.286554	5.86802e-05	0.000929682
cg24278234	7	complement(97746441^97746442)	L1MC3	0.64981	0.0156028	0.345931	0.0251448	-0.303878	5.87126e-05	0.000929851
cg23100886	21	complement(47266745^47266746)	L1MC4	0.826774	0.0136997	0.510026	0.0276389	-0.316748	5.87288e-05	0.000930012
cg13150306	20	complement(36572111^36572112)	L1M5	0.689782	0.0161997	0.42441	0.0201459	-0.265372	5.87915e-05	0.000930655
cg16366066	6	36209676^36209677	L1MC4a	0.451047	0.0359407	0.829651	0.00829103	0.378604	5.88089e-05	0.00093072
cg18341957	10	complement(92945259^92945260)	L1PA13	0.73787	0.00941577	0.536412	0.0172206	-0.201458	5.88097e-05	0.00093072
cg07108581	6	complement(100380550^100380551)	L1MD3	0.738567	0.0231359	0.486022	0.00842681	-0.252545	5.8991e-05	0.000932288
cg24056123	13	complement(24889485^24889486)	L1MB3	0.886296	0.0156241	0.53274	0.0307462	-0.353555	5.91065e-05	0.000933142
cg05742680	9	complement(15308809^15308810)	L1MB7	0.765026	0.0153145	0.164906	0.0565254	-0.60012	5.92002e-05	0.000933994
cg08045042	11	complement(1046454^1046455)	L1MEc	0.710769	0.0172465	0.194164	0.0473987	-0.516605	5.93184e-05	0.000935038
cg00388000	4	complement(168024180^168024181)	L1MA3	0.588746	0.0147451	0.152437	0.040006	-0.436309	5.95268e-05	0.000937021
cg00103908	1	complement(3184106^3184107)	L1MB5	0.885085	0.034957	0.503399	0.013042	-0.381686	5.96003e-05	0.000937827
cg00925492	16	29165632^29165633	L1MD2	0.592631	0.010586	0.738619	0.00958433	0.145988	5.97578e-05	0.000939141
cg09119416	12	complement(108142333^108142334)	L1MB7	0.643249	0.0223074	0.272932	0.0285537	-0.370317	5.98294e-05	0.000939722
cg21579710	7	complement(69238693^69238694)	L1MDb	0.631929	0.0272284	0.344197	0.00722258	-0.287732	5.99664e-05	0.000940844
cg26886965	1	complement(207672696^207672697)	L1MCa	0.121066	0.000807026	0.0500566	0.00690514	-0.0710096	5.99681e-05	0.000940853
cg20324207	18	complement(10390456^10390457)	L1M5	0.654396	0.026005	0.233753	0.0319523	-0.420643	6.00518e-05	0.000941421
cg24916850	2	216878903^216878904	L1MC4a	0.723523	0.00962025	0.862718	0.00966579	0.139195	6.01351e-05	0.000942129
cg21628796	12	complement(115567831^115567832)	L1MEc	0.608124	0.0420932	0.168987	0.00896663	-0.439137	6.02126e-05	0.000942492
cg09297933	6	complement(18063371^18063372)	L1MEg	0.874887	0.00680701	0.35938	0.0500665	-0.515507	6.02359e-05	0.000942576
cg20349635	12	complement(30960369^30960370)	L1M3f	0.346688	0.0207537	0.100178	0.012421	-0.246509	6.0485e-05	0.000944868
cg09242846	11	complement(97555260^97555261)	L1MA2	0.659778	0.0148182	0.23891	0.0385766	-0.420869	6.06615e-05	0.000946508
cg04844516	5	19887438^19887439	L1ME3	0.72186	0.0117541	0.864311	0.00758407	0.142451	6.06837e-05	0.000946655
cg03418466	7	complement(3376270^3376271)	L1MD1	0.615056	0.0190219	0.307825	0.0234343	-0.30723	6.07898e-05	0.000947557
cg20610740	11	47422410^47422411	L1ME3F	0.622506	0.0258863	0.904126	0.00978059	0.281619	6.08395e-05	0.000948
cg17773053	15	complement(41421132^41421133)	L1MC4	0.874062	0.0167241	0.534945	0.0288528	-0.339117	6.10354e-05	0.000949945
cg10907308	11	complement(71852326^71852327)	L1MC4	0.858508	0.00772142	0.280884	0.0562853	-0.577624	6.10693e-05	0.000950203
cg15083176	12	complement(109481271^109481272)	L1MB3	0.546752	0.0369559	0.110941	0.0217934	-0.435812	6.12885e-05	0.00095231
cg06118507	21	complement(41948887^41948888)	L1PA7	0.899789	0.0125738	0.716817	0.0128995	-0.182972	6.13041e-05	0.000952412
cg15262365	15	complement(26359881^26359882)	L1M5	0.76061	0.0353464	0.354041	0.0188011	-0.40657	6.13558e-05	0.000952795
cg22873165	8	complement(143459992^143459993)	L1MB8	0.560953	0.0109077	0.352964	0.0173359	-0.207988	6.1367e-05	0.000952902
cg11359520	20	complement(18773574^18773575)	L1ME2z	0.88081	0.0146642	0.599607	0.023494	-0.281203	6.13935e-05	0.000953206
cg06661720	1	42675767^42675768	L1PBb	0.773515	0.00970021	0.932442	0.0122956	0.158927	6.15336e-05	0.000954472
cg00817232	12	complement(76210660^76210661)	L1MC4	0.880988	0.00842924	0.213138	0.0652717	-0.667849	6.15384e-05	0.000954511
cg19165737	14	complement(92226848^92226849)	L1PB4	0.870487	0.0194826	0.577866	0.0212605	-0.292621	6.15436e-05	0.000954557
cg22445008	13	complement(24192707^24192708)	L1MB8	0.441963	0.0223889	0.184155	0.0120127	-0.257809	6.15583e-05	0.000954673
cg26361327	19	complement(37892209^37892210)	L1MB5	0.847177	0.0142614	0.585676	0.0215	-0.261501	6.18239e-05	0.000956646
cg17057190	19	complement(2747608^2747609)	L1ME3A	0.846516	0.0188613	0.556374	0.021536	-0.290142	6.18413e-05	0.00095681
cg19048403	19	7942488^7942489	L1ME1	0.718097	0.00328618	0.85529	0.0131344	0.137193	6.18894e-05	0.000957236
cg16202091	7	complement(158225725^158225726)	L1ME3	0.150553	0.00262621	0.0901237	0.00535585	-0.0604298	6.19473e-05	0.0009576
cg16485469	14	complement(63060154^63060155)	L1MEc	0.724005	0.0199484	0.204039	0.047299	-0.519966	6.19821e-05	0.000957936
cg16009481	10	complement(52508516^52508517)	L1MEc	0.844044	0.00405466	0.707047	0.0129031	-0.136997	6.19856e-05	0.000957943
cg17779481	12	complement(74336545^74336546)	L1M4b	0.649224	0.0147869	0.161299	0.045909	-0.487925	6.22944e-05	0.00096054
cg23726512	20	complement(21735126^21735127)	L1ME3A	0.600409	0.0164516	0.288874	0.0260409	-0.311535	6.23511e-05	0.000961049
cg25591428	1	complement(247677638^247677639)	L1PB	0.899286	0.00340238	0.846757	0.00392625	-0.0525289	6.24296e-05	0.000961806
cg18801275	8	109255215^109255216	L1ME3A	0.405187	0.0442273	0.860609	0.00855671	0.455422	6.2452e-05	0.000961903
cg16232397	20	33131508^33131509	L1ME2z	0.367754	0.0155681	0.545528	0.00818516	0.177775	6.2514e-05	0.000962308
cg01561422	11	complement(1982840^1982841)	L1MB7	0.931112	0.0175426	0.71965	0.0114411	-0.211462	6.27759e-05	0.000964787
cg06850315	13	complement(24665543^24665544)	L1M4	0.773217	0.0152968	0.558821	0.0147332	-0.214396	6.28197e-05	0.000965232
cg26332475	3	125788261^125788262	L1M4	0.700092	0.0220904	0.928359	0.00483221	0.228268	6.28248e-05	0.000965258
cg08208138	11	complement(70364625^70364626)	L1MC5	0.591849	0.0202354	0.352209	0.0124197	-0.23964	6.2861e-05	0.00096555
cg00919738	19	complement(17134974^17134975)	L1M4	0.907143	0.0223009	0.654496	0.0113871	-0.252646	6.29457e-05	0.000966174
cg08951403	7	complement(157960420^157960421)	L1MB7	0.167108	0.0109107	0.0419031	0.0059128	-0.125205	6.29612e-05	0.000966249
cg16661123	6	complement(32062160^32062161)	L1ME4a	0.720127	0.0204859	0.504638	0.00608383	-0.215488	6.30982e-05	0.000967527
cg17545141	7	1983984^1983985	L1MB7	0.801857	0.0143493	0.958883	0.00607466	0.157026	6.32539e-05	0.00096881
cg25446460	4	complement(176486240^176486241)	L1MB8	0.537403	0.0249427	0.22549	0.0183285	-0.311913	6.32597e-05	0.000968829
cg00811210	2	40064822^40064823	L1PA15-16	0.578163	0.0313205	0.898632	0.00554824	0.320469	6.33097e-05	0.000969334
cg21308725	5	88649918^88649919	L1MEf	0.656178	0.0234495	0.89976	0.00592433	0.243583	6.34083e-05	0.00097014
cg16190510	12	complement(40197081^40197082)	L1MEd	0.720874	0.00934579	0.182723	0.0526129	-0.538151	6.34144e-05	0.000970189
cg25433674	13	complement(43395572^43395573)	L1MEg	0.857803	0.0377063	0.176708	0.0561706	-0.681095	6.34977e-05	0.000970911
cg02839727	16	complement(88160953^88160954)	L1ME2	0.718765	0.00813031	0.482386	0.0220434	-0.236379	6.36649e-05	0.000972345
cg15293181	2	complement(1166311^1166312)	L1MB5	0.757086	0.017907	0.332009	0.0382709	-0.425078	6.36783e-05	0.00097248
cg09991426	2	83316213^83316214	L1PA2	0.635775	0.00137121	0.670692	0.00318895	0.0349174	6.37101e-05	0.000972781
cg23490300	2	41461406^41461407	L1MB4	0.75723	0.0132964	0.930801	0.0110057	0.173571	6.37842e-05	0.00097333
cg27512818	17	complement(14616379^14616380)	L1M5	0.652303	0.0275948	0.156894	0.0408509	-0.495408	6.39539e-05	0.000974666
cg24878059	19	40732896^40732897	L1MC4	0.521535	0.020075	0.785039	0.0168874	0.263504	6.40722e-05	0.000975749
cg20619751	13	114092131^114092132	L1ME1	0.544155	0.0167232	0.815099	0.0211843	0.270944	6.42186e-05	0.000977207
cg04498390	1	complement(5736051^5736052)	L1MEc	0.517532	0.0181598	0.305423	0.0108044	-0.212109	6.42426e-05	0.000977402
cg02859992	1	complement(119282495^119282496)	L1MC	0.521346	0.0248365	0.136627	0.0292051	-0.384719	6.4316e-05	0.000977952
cg24781100	12	complement(101988099^101988100)	L1MB7	0.589277	0.0359929	0.144897	0.0258509	-0.44438	6.44957e-05	0.000979472
cg22767741	18	complement(33156108^33156109)	L1MDa	0.560113	0.0277784	0.107722	0.0355769	-0.452392	6.46307e-05	0.000980629
cg01471559	6	complement(125445996^125445997)	L1PBa1	0.865176	0.00969934	0.647072	0.0194827	-0.218105	6.46575e-05	0.000980771
cg13550702	6	complement(123277681^123277682)	L1PBa	0.708291	0.0189852	0.397516	0.0245314	-0.310775	6.47331e-05	0.000981406
cg03845683	11	64933489^64933490	L1MC4	0.573178	0.0155383	0.818061	0.0188807	0.244883	6.4833e-05	0.000982166
cg13122491	17	complement(76437009^76437010)	L1MB5	0.884183	0.0104665	0.666719	0.0190296	-0.217464	6.48757e-05	0.000982495
cg18280859	1	complement(46702567^46702568)	L1MEb	0.885874	0.0130381	0.601961	0.0251873	-0.283914	6.49423e-05	0.000983064
cg00404844	11	complement(106102656^106102657)	L1MEe	0.38543	0.0149897	0.0958802	0.0247386	-0.289549	6.49491e-05	0.000983114
cg21602882	8	complement(140937410^140937411)	L1MEf	0.817148	0.0159742	0.634894	0.00873661	-0.182254	6.4954e-05	0.000983171
cg08603991	5	complement(72640361^72640362)	L1ME1	0.544712	0.0132789	0.298989	0.0206478	-0.245723	6.4967e-05	0.000983325
cg14333637	16	89322298^89322299	L1MEf	0.867686	0.00267299	0.921806	0.00469994	0.0541198	6.49676e-05	0.000983325
cg00777253	7	complement(39089918^39089919)	L1MB8	0.890993	0.0155001	0.314925	0.0554444	-0.576069	6.50469e-05	0.000983681
cg01595717	9	complement(140586201^140586202)	L1M3	0.560173	0.0241578	0.306961	0.00759068	-0.253212	6.52223e-05	0.000985032
cg25633855	21	complement(35413007^35413008)	L1MB7	0.915066	0.00790639	0.500206	0.0407438	-0.41486	6.53219e-05	0.00098587
cg10911004	3	114870726^114870727	L1M3	0.779879	0.0118339	0.90044	0.00233346	0.120561	6.53316e-05	0.000985903
cg15877769	4	complement(1062280^1062281)	L1MEf	0.849193	0.00788973	0.57067	0.0267518	-0.278523	6.55699e-05	0.000987763
cg16087666	17	complement(74103898^74103899)	L1MC	0.798961	0.0406889	0.297181	0.0294866	-0.50178	6.55809e-05	0.000987859
cg12123549	21	complement(46471007^46471008)	L1ME4a	0.807351	0.0241358	0.398558	0.0330831	-0.408794	6.56672e-05	0.000988481
cg08948442	1	complement(26014468^26014469)	L1ME4a	0.67667	0.0364694	0.198985	0.0309945	-0.477685	6.57118e-05	0.000988846
cg10501189	17	complement(7685565^7685566)	L1MEd	0.379567	0.0298039	0.0545861	0.0133085	-0.324981	6.63469e-05	0.000994182
cg20398123	21	complement(45926961^45926962)	L1MB7	0.855316	0.0238922	0.614219	0.00394817	-0.241097	6.63582e-05	0.000994247
cg10634115	17	complement(80330743^80330744)	L1M5	0.470472	0.013641	0.168038	0.0271544	-0.302433	6.64544e-05	0.000995036
cg18185971	20	complement(21110832^21110833)	L1MC4	0.831577	0.00801742	0.516664	0.0306107	-0.314913	6.64638e-05	0.000995134
cg19864947	3	complement(82756970^82756971)	L1PA8A	0.87386	0.00760495	0.728404	0.0124852	-0.145456	6.65227e-05	0.000995677
cg11423096	5	complement(176423596^176423597)	L1M4b	0.120251	0.00423396	0.0734847	0.00204377	-0.0467662	6.65895e-05	0.000996144
cg18342183	1	complement(186732915^186732916)	L1MB8	0.904797	0.00348863	0.57435	0.0330494	-0.330447	6.66937e-05	0.000997112
cg06113825	7	complement(156969728^156969729)	L1M5	0.901986	0.00928735	0.710913	0.0168238	-0.191073	6.67048e-05	0.000997144
cg10092770	20	61668397^61668398	L1M4	0.248237	0.00422215	0.341984	0.00843111	0.0937468	6.67245e-05	0.000997265
cg06841499	11	complement(67349641^67349642)	L1PA14	0.82708	0.0122511	0.583704	0.0211938	-0.243376	6.67324e-05	0.000997266
cg25950113	16	complement(31450560^31450561)	L1ME1	0.420368	0.0111393	0.279764	0.00872146	-0.140604	6.68204e-05	0.000997979
cg12301696	11	2235010^2235011	L1MB3	0.455044	0.00494347	0.628651	0.0167629	0.173607	6.69502e-05	0.000999123
cg13099417	1	68516713^68516714	L1MD	0.611454	0.0263064	0.88831	0.00925733	0.276856	6.7115e-05	0.00100035
cg21110915	17	complement(8888894^8888895)	L1M4	0.861096	0.0209823	0.527569	0.0262394	-0.333526	6.7122e-05	0.00100041
cg14131256	2	174812038^174812039	L1MEd	0.787689	0.010794	0.903981	0.00455639	0.116292	6.7163e-05	0.00100077
cg16195519	8	11571439^11571440	L1ME1	0.223481	0.0128357	0.434859	0.0170043	0.211378	6.72737e-05	0.0010016
cg05000431	2	complement(85063425^85063426)	L1M4	0.423901	0.0265111	0.101301	0.0188315	-0.3226	6.73037e-05	0.00100183
cg27393597	7	complement(126105476^126105477)	L1M5	0.533235	0.0313822	0.171018	0.0186756	-0.362217	6.73526e-05	0.00100215
cg15748122	6	complement(33195307^33195308)	L1ME3C	0.886887	0.0178693	0.60514	0.0220812	-0.281747	6.73525e-05	0.00100215
cg03874948	9	complement(113361270^113361271)	L1PA12	0.756627	0.0164789	0.530009	0.0158259	-0.226618	6.73522e-05	0.00100215
cg08968935	11	complement(102216058^102216059)	L1M5	0.60841	0.0159785	0.279769	0.0290291	-0.328641	6.73713e-05	0.00100232
cg25403895	8	complement(102101217^102101218)	L1MC4a	0.194754	0.0153849	0.0361197	0.0043887	-0.158634	6.74378e-05	0.00100276
cg10526418	7	complement(137343^137344)	L1ME2	0.732893	0.0159201	0.508006	0.0161732	-0.224887	6.75991e-05	0.00100414
cg07212492	1	complement(104600018^104600019)	L1P3	0.450752	0.0204077	0.244459	0.00414155	-0.206293	6.76759e-05	0.0010048
cg10059324	1	complement(7884824^7884825)	L1MC4a	0.648827	0.0207226	0.383524	0.0169795	-0.265303	6.7778e-05	0.00100554
cg02521428	3	complement(188083758^188083759)	L1MA9	0.584278	0.0162262	0.148775	0.040883	-0.435504	6.78255e-05	0.00100594
cg23077515	13	33310890^33310891	L1MEg	0.147373	0.0321571	0.708732	0.0467192	0.561358	6.79199e-05	0.00100692
cg20473977	5	complement(59193490^59193491)	L1PA6	0.635071	0.0411874	0.174393	0.0217117	-0.460679	6.8008e-05	0.00100772
cg02312154	2	complement(43675268^43675269)	L1M4c	0.882004	0.00625162	0.440932	0.0441532	-0.441072	6.8102e-05	0.00100853
cg21253943	4	complement(53968201^53968202)	L1MC3	0.540105	0.0462532	0.0818966	0.00314472	-0.458208	6.82994e-05	0.00101001
cg14010379	19	19844368^19844369	L1MB2	0.412948	0.0156003	0.649725	0.0182046	0.236777	6.85044e-05	0.0010115
cg08834287	1	complement(54432613^54432614)	L1MB3	0.921837	0.00432135	0.722885	0.0197091	-0.198952	6.89449e-05	0.00101498
cg09241638	7	37448145^37448146	L1MB2	0.0279039	0.00220942	0.303785	0.0278962	0.275881	6.89866e-05	0.00101529
cg20453820	12	10253743^10253744	L1PB3	0.667715	0.0204227	0.890938	0.00979998	0.223223	6.91083e-05	0.00101633
cg13016793	1	complement(249088225^249088226)	L1M4b	0.845109	0.028246	0.446571	0.0289774	-0.398539	6.92658e-05	0.00101784
cg26707728	7	complement(141647505^141647506)	L1ME4a	0.141474	0.00528953	0.0615768	0.00615295	-0.0798967	6.93197e-05	0.00101834
cg10312696	3	complement(169739304^169739305)	L1MC5	0.512856	0.0415503	0.0620768	0.0192498	-0.450779	6.93981e-05	0.00101887
cg14530169	2	complement(26771246^26771247)	L1MB7	0.343924	0.0264016	0.0823738	0.00318674	-0.26155	6.96396e-05	0.00102089
cg17909019	2	complement(46227654^46227655)	L1MC1	0.840268	0.0201947	0.601427	0.0135234	-0.238841	6.98698e-05	0.00102278
cg01238359	13	complement(27190466^27190467)	L1ME1	0.856651	0.0159342	0.668446	0.0106254	-0.188205	6.98735e-05	0.00102279
cg06705705	17	complement(80890415^80890416)	L1MC	0.830488	0.00325878	0.689926	0.01393	-0.140562	6.9917e-05	0.00102309
cg00508800	19	complement(14888413^14888414)	L1PA6	0.557025	0.0231424	0.268231	0.0181524	-0.288794	7.01014e-05	0.00102446
cg26299710	17	complement(14790208^14790209)	L1PA15-16	0.636044	0.0180286	0.273211	0.0322582	-0.362833	7.01125e-05	0.00102458
cg00115496	3	125864545^125864546	L1MB1	0.700047	0.00658015	0.890949	0.0183016	0.190902	7.0189e-05	0.00102518
cg11564239	2	complement(241644188^241644189)	L1MC	0.420228	0.0175786	0.141752	0.0222685	-0.278476	7.01909e-05	0.00102518
cg18677253	10	complement(112483272^112483273)	L1MB7	0.325424	0.0292761	0.0341258	0.00487345	-0.291298	7.02102e-05	0.00102526
cg25942596	15	complement(82355828^82355829)	L1PA2	0.448352	0.0113535	0.250546	0.0166533	-0.197806	7.02333e-05	0.00102544
cg16002658	17	complement(9487050^9487051)	L1M5	0.486579	0.0239302	0.110094	0.0299906	-0.376485	7.028e-05	0.00102576
cg06910338	4	complement(693333^693334)	L1MC5	0.242463	0.0192815	0.0513641	0.00278312	-0.191099	7.03699e-05	0.00102656
cg23767242	3	complement(51009805^51009806)	L1PA15-16	0.822621	0.00755408	0.597394	0.0216827	-0.225227	7.03751e-05	0.00102657
cg10827568	10	complement(120742884^120742885)	L1M4c	0.508129	0.0129808	0.347586	0.00996962	-0.160543	7.03883e-05	0.00102665
cg24317571	11	17910418^17910419	L1MC4	0.74944	0.0117153	0.895078	0.00914276	0.145639	7.06267e-05	0.00102845
cg14683916	3	complement(75781529^75781530)	L1MCa	0.537041	0.00232597	0.433306	0.0103323	-0.103735	7.07862e-05	0.00102988
cg02447115	4	complement(7587863^7587864)	L1M6	0.823616	0.011508	0.555042	0.0249193	-0.268573	7.10722e-05	0.00103229
cg18027520	4	complement(175649972^175649973)	L1MC1	0.702766	0.0366474	0.169354	0.0403786	-0.533413	7.11477e-05	0.00103291
cg03133598	8	complement(137071144^137071145)	L1PA16	0.621763	0.0148692	0.340874	0.0246082	-0.280889	7.1511e-05	0.00103592
cg05240592	21	complement(20097969^20097970)	L1MA4A	0.462541	0.0166084	0.135747	0.0290475	-0.326793	7.1596e-05	0.0010364
cg21367907	10	complement(82687542^82687543)	L1ME1	0.187493	0.0141628	0.0299355	0.00772688	-0.157558	7.16158e-05	0.00103661
cg21285804	5	108021418^108021419	L1P2	0.642464	0.0101116	0.817444	0.0147962	0.17498	7.1676e-05	0.00103692
cg08153693	8	complement(64680636^64680637)	L1MD1	0.362118	0.00808677	0.200073	0.0144958	-0.162044	7.17184e-05	0.0010372
cg18515820	18	complement(14544967^14544968)	L1MD	0.366526	0.0113539	0.132855	0.0210735	-0.233671	7.17372e-05	0.00103734
cg00512337	2	complement(43214350^43214351)	L1ME1	0.548191	0.0130958	0.226817	0.0302286	-0.321373	7.19231e-05	0.00103867
cg16539848	1	228379698^228379699	L1M3	0.793828	0.00922239	0.913961	0.00816491	0.120133	7.19883e-05	0.00103934
cg11337628	3	11590320^11590321	L1MC4a	0.0482773	0.0078749	0.405094	0.0357601	0.356816	7.22372e-05	0.00104144
cg14378993	9	complement(118419719^118419720)	L1MC5	0.742563	0.0550568	0.205249	0.00310254	-0.537314	7.22595e-05	0.00104165
cg17610631	2	96827920^96827921	L1ME3C	0.661424	0.020866	0.899001	0.012668	0.237577	7.2589e-05	0.00104452
cg24758286	8	64127658^64127659	L1MC3	0.386666	0.0131647	0.684805	0.0276821	0.298139	7.27772e-05	0.00104625
cg15998643	19	39283929^39283930	L1MC4	0.543506	0.00772945	0.668306	0.0102502	0.1248	7.29263e-05	0.00104747
cg01836116	16	complement(7949659^7949660)	L1PB4	0.747782	0.0418353	0.329388	0.0101168	-0.418394	7.29388e-05	0.00104758
cg25771806	17	complement(14180752^14180753)	L1MB4	0.588698	0.0409987	0.129111	0.0235567	-0.459587	7.29727e-05	0.00104789
cg25440497	20	complement(61757848^61757849)	L1MC2	0.543471	0.0102725	0.31807	0.0207916	-0.225402	7.29799e-05	0.00104791
cg26502215	6	complement(17730957^17730958)	L1MEe	0.594589	0.0477225	0.0737224	0.024386	-0.520867	7.29889e-05	0.00104791
cg24543390	7	complement(142352052^142352053)	L1ME3E	0.637985	0.0246481	0.266153	0.0292658	-0.371832	7.30235e-05	0.0010481
cg02165828	1	complement(180105740^180105741)	L1MEf	0.545549	0.052298	0.0303259	0.00876606	-0.515224	7.30764e-05	0.00104853
cg22692659	1	6063807^6063808	L1M5	0.671138	0.0151248	0.884694	0.0159921	0.213556	7.34979e-05	0.00105198
cg04055211	11	complement(2459151^2459152)	L1PA16	0.528568	0.0261544	0.256546	0.0101014	-0.272022	7.34938e-05	0.00105198
cg20307105	5	complement(27472127^27472128)	L1M4b	0.746094	0.0208764	0.535048	0.00611907	-0.211046	7.35228e-05	0.00105219
cg01988536	8	complement(114962653^114962654)	L1MD1	0.503272	0.0395498	0.0990317	0.0131206	-0.40424	7.35244e-05	0.00105219
cg13945778	14	complement(28733594^28733595)	L1PREC2	0.382676	0.022755	0.118535	0.0149696	-0.264142	7.3627e-05	0.00105305
cg14304290	11	complement(1238742^1238743)	L1MB3	0.824309	0.0367182	0.443554	0.0139544	-0.380755	7.3761e-05	0.00105417
cg24241932	9	complement(135378208^135378209)	L1MB3	0.899532	0.0158122	0.607538	0.0256507	-0.291994	7.38522e-05	0.00105512
cg03172493	2	complement(221261269^221261270)	L1ME3A	0.219673	0.00697527	0.0630339	0.014585	-0.15664	7.38975e-05	0.0010555
cg18907484	10	complement(68215137^68215138)	L1MD1	0.636287	0.0167498	0.404427	0.0171082	-0.23186	7.40398e-05	0.00105671
cg12870936	5	138374953^138374954	L1MDa	0.711304	0.00783967	0.914247	0.0194453	0.202943	7.41746e-05	0.00105781
cg17365525	17	complement(8114504^8114505)	L1M5	0.476662	0.0371136	0.0712932	0.0194281	-0.405368	7.42613e-05	0.00105853
cg24103596	5	complement(130207526^130207527)	L1M3d	0.700922	0.0251699	0.242601	0.0401459	-0.458321	7.43877e-05	0.00105937
cg13971262	5	complement(177391178^177391179)	L1ME3A	0.893846	0.00665279	0.552896	0.0346179	-0.34095	7.44051e-05	0.00105951
cg15545884	7	complement(54270466^54270467)	L1MC4	0.612179	0.024491	0.220754	0.0322593	-0.391425	7.46427e-05	0.00106143
cg00910586	8	complement(54522246^54522247)	L1PA3	0.632476	0.0273746	0.296628	0.0214175	-0.335848	7.46904e-05	0.00106184
cg21311952	14	complement(104736900^104736901)	L1MC3	0.514251	0.0175985	0.289653	0.0152022	-0.224598	7.48351e-05	0.00106289
cg17468267	22	50161123^50161124	L1M3f	0.252894	0.0111419	0.70603	0.0455936	0.453135	7.4939e-05	0.00106356
cg11793257	20	25218719^25218720	L1ME3A	0.0204323	0.000578751	0.0280368	0.000535531	0.00760457	7.52541e-05	0.00106573
cg04657066	1	complement(23525135^23525136)	L1ME3B	0.443351	0.039701	0.0517072	0.00854441	-0.391643	7.52617e-05	0.00106575
cg26603275	5	complement(1298965^1298966)	L1MD1	0.771216	0.014351	0.533876	0.0200129	-0.23734	7.54603e-05	0.00106732
cg20892257	4	136918592^136918593	L1MD2	0.816188	0.00983355	0.918677	0.00404904	0.102489	7.54659e-05	0.00106732
cg05986041	21	complement(38363581^38363582)	L1MC3	0.610008	0.0111743	0.136096	0.0479012	-0.473912	7.55444e-05	0.00106791
cg05288381	14	complement(106010282^106010283)	L1M5	0.631961	0.0449047	0.138361	0.024704	-0.4936	7.5666e-05	0.00106883
cg21300895	2	241076441^241076442	L1MB3	0.509677	0.0112044	0.832407	0.0315926	0.32273	7.57638e-05	0.00106958
cg02564245	1	complement(111605429^111605430)	L1PBa	0.18052	0.0132206	0.0345575	0.00742334	-0.145962	7.57955e-05	0.00106977
cg03571921	1	complement(175203847^175203848)	L1PBa1	0.343847	0.0201648	0.0977345	0.0157155	-0.246113	7.57961e-05	0.00106977
cg15690400	1	complement(12189847^12189848)	L1MC4	0.898523	0.00397433	0.592031	0.031599	-0.306492	7.58942e-05	0.00107057
cg01987427	21	complement(16126187^16126188)	L1MB1	0.871089	0.0171099	0.549431	0.0287246	-0.321659	7.59875e-05	0.00107135
cg14836018	14	complement(51706425^51706426)	L1ME3	0.73894	0.0274675	0.157573	0.0538366	-0.581367	7.60345e-05	0.00107178
cg07831833	3	complement(38096513^38096514)	L1MEg	0.208508	0.0186713	0.0284638	0.00137937	-0.180044	7.61112e-05	0.00107226
cg04163447	2	113076322^113076323	L1MC	0.34631	0.016302	0.707302	0.033844	0.360992	7.63302e-05	0.001074
cg17485811	3	complement(117913892^117913893)	L1M2	0.565211	0.016641	0.30245	0.0217171	-0.262761	7.65109e-05	0.00107537
cg06528228	16	complement(71396505^71396506)	L1MC	0.900309	0.00332154	0.549059	0.0364413	-0.351251	7.66653e-05	0.00107664
cg17394795	9	complement(96628794^96628795)	L1ME3D	0.656823	0.018376	0.400985	0.0193166	-0.255838	7.67614e-05	0.00107744
cg02114168	2	complement(118294899^118294900)	L1M2a	0.474472	0.0362665	0.122381	0.00558234	-0.352091	7.67788e-05	0.00107756
cg00530268	3	complement(126921916^126921917)	L1MEg	0.194479	0.00537146	0.0645289	0.0124321	-0.12995	7.67772e-05	0.00107756
cg27113401	5	complement(1313376^1313377)	L1M5	0.269961	0.00826269	0.0484135	0.0215604	-0.221547	7.67873e-05	0.00107762
cg12010837	3	80609171^80609172	L1PB4	0.637412	0.0116004	0.754887	0.00392865	0.117475	7.68964e-05	0.00107835
cg14199735	7	complement(96098480^96098481)	L1PBa	0.354021	0.0266181	0.0961261	0.00380455	-0.257895	7.69119e-05	0.00107843
cg14089650	7	complement(25134687^25134688)	L1MC5	0.626556	0.04356	0.197319	0.0102976	-0.429237	7.69634e-05	0.00107886
cg27447795	1	46309093^46309094	L1MB5	0.720562	0.0113888	0.88576	0.012927	0.165198	7.69896e-05	0.00107909
cg02692522	18	61525844^61525845	L1MA3	0.654676	0.0219731	0.887008	0.0102167	0.232331	7.70235e-05	0.00107933
cg13436725	8	88241337^88241338	L1PA3	0.791062	0.00380385	0.919317	0.0128311	0.128256	7.71585e-05	0.00108009
cg15874590	16	complement(29032168^29032169)	L1ME3C	0.774642	0.0245713	0.136102	0.0619438	-0.63854	7.72034e-05	0.00108029
cg16248886	2	complement(231748439^231748440)	L1ME3F	0.870421	0.00692659	0.612995	0.0259657	-0.257426	7.72979e-05	0.00108082
cg19143671	4	complement(28003617^28003618)	L1PBa	0.5593	0.0297954	0.268057	0.00605244	-0.291243	7.72962e-05	0.00108082
cg14892984	17	complement(10790936^10790937)	L1PA12	0.746174	0.0236378	0.504547	0.00894009	-0.241627	7.78745e-05	0.00108455
cg07261308	21	complement(35845191^35845192)	L1MC3	0.471872	0.0309572	0.10991	0.0218003	-0.361962	7.79158e-05	0.00108487
cg08537563	2	complement(108910022^108910023)	L1MB3	0.832883	0.00517823	0.751862	0.0067161	-0.0810212	7.81111e-05	0.00108645
cg02217859	22	complement(43916391^43916392)	L1MD3	0.82537	0.0190669	0.595896	0.0146092	-0.229474	7.81248e-05	0.00108653
cg26098440	14	91673593^91673594	L1MCa	0.557679	0.0201777	0.842922	0.0220129	0.285244	7.81605e-05	0.00108677
cg26980954	19	complement(51955472^51955473)	L1MA7	0.508686	0.0270885	0.105225	0.0324269	-0.403461	7.82725e-05	0.0010876
cg15222045	22	50160951^50160952	L1M3f	0.455223	0.0137457	0.594726	0.00495665	0.139503	7.8325e-05	0.00108796
cg09865039	10	complement(107921814^107921815)	L1M4b	0.614479	0.0113065	0.151114	0.0471983	-0.463364	7.83208e-05	0.00108796
cg07291037	9	complement(140855524^140855525)	L1M4	0.549332	0.0280439	0.161927	0.029354	-0.387405	7.84694e-05	0.0010889
cg12610078	3	complement(82547324^82547325)	L1P4d	0.685663	0.0209977	0.400989	0.0212426	-0.284674	7.88577e-05	0.00109181
cg03126817	19	complement(14901631^14901632)	L1MC4	0.653619	0.01569	0.278442	0.0361045	-0.375177	7.88701e-05	0.00109189
cg25332207	5	complement(171882023^171882024)	L1MB3	0.533209	0.00421979	0.208071	0.0338627	-0.325138	7.89498e-05	0.00109252
cg11822073	5	complement(113326459^113326460)	L1MA7	0.820402	0.016289	0.490087	0.0306084	-0.330315	7.89943e-05	0.0010929
cg07058136	11	complement(37385864^37385865)	L1PB3	0.604272	0.016819	0.31318	0.0255121	-0.291092	7.90109e-05	0.00109309
cg22238857	6	complement(12185473^12185474)	L1MEf	0.90028	0.00895019	0.671998	0.0222374	-0.228281	7.91055e-05	0.00109367
cg05238668	3	complement(140586728^140586729)	L1MA3	0.63871	0.00779613	0.432046	0.0202609	-0.206665	7.92192e-05	0.00109464
cg22707210	2	10029993^10029994	L1MEc	0.696391	0.022975	0.923517	0.0064375	0.227126	7.92381e-05	0.0010948
cg21621236	2	237342090^237342091	L1MC4a	0.87853	0.00422863	0.919889	0.00100206	0.0413591	7.93042e-05	0.00109533
cg12293223	1	81641411^81641412	L1M2a	0.651373	0.027253	0.933567	0.0117023	0.282194	7.93907e-05	0.00109606
cg22872992	20	complement(51480429^51480430)	L1PREC2	0.834834	0.00435543	0.719984	0.011266	-0.11485	7.95896e-05	0.00109773
cg07185677	5	complement(126447126^126447127)	L1PA16	0.693352	0.0117177	0.466506	0.0207893	-0.226845	7.96844e-05	0.00109845
cg22076764	19	complement(40092063^40092064)	L1PREC2	0.865831	0.00796548	0.766425	0.00677983	-0.099406	7.97628e-05	0.00109894
cg02424945	7	120679345^120679346	L1MC3	0.721434	0.0177823	0.918233	0.0106187	0.196799	7.98084e-05	0.00109933
cg01898902	14	39903038^39903039	L1M4	0.38043	0.022793	0.764764	0.0334184	0.384334	7.98341e-05	0.00109954
cg25895913	20	complement(60460465^60460466)	L1MB5	0.767456	0.0248486	0.463373	0.020175	-0.304083	7.98602e-05	0.00109963
cg10765877	12	complement(121973425^121973426)	L1MB8	0.589501	0.0218643	0.135542	0.0424958	-0.453959	7.99081e-05	0.00109988
cg08761048	1	complement(168375500^168375501)	L1MEg	0.496441	0.0114767	0.211218	0.0277515	-0.285223	7.99507e-05	0.00110015
cg26389958	13	complement(114094228^114094229)	L1ME1	0.848021	0.0182313	0.666815	0.00562429	-0.181205	7.99536e-05	0.00110015
cg16848754	1	complement(144910362^144910363)	L1MC4a	0.447115	0.00279462	0.291703	0.0161235	-0.155412	7.99636e-05	0.00110024
cg02873710	6	complement(70225212^70225213)	L1PA2	0.690936	0.0238283	0.455776	0.00675188	-0.235159	8.00361e-05	0.00110063
cg17082640	8	complement(57205380^57205381)	L1MCb	0.713546	0.0248361	0.428745	0.0168604	-0.284801	8.02876e-05	0.00110251
cg04141107	22	complement(42527849^42527850)	L1M4	0.346978	0.0121099	0.229058	0.00286959	-0.11792	8.07027e-05	0.00110572
cg24171539	8	complement(55361122^55361123)	L1MC4	0.207186	0.0163778	0.030568	0.00892913	-0.176618	8.09359e-05	0.00110768
cg06342969	10	112704961^112704962	L1M4	0.35744	0.0298562	0.694514	0.0193991	0.337074	8.09774e-05	0.00110792
cg20573205	20	complement(60187828^60187829)	L1M5	0.288267	0.0252475	0.0396002	0.00724544	-0.248667	8.09761e-05	0.00110792
cg25426313	10	complement(95808323^95808324)	L1ME3F	0.805069	0.0165595	0.611819	0.0119775	-0.19325	8.13577e-05	0.00111127
cg21398386	3	complement(29141029^29141030)	L1PB3	0.591001	0.0462739	0.1396	0.0117854	-0.4514	8.14463e-05	0.00111201
cg25598026	2	complement(877141^877142)	L1MDa	0.52061	0.00669648	0.186758	0.0346929	-0.333852	8.16007e-05	0.00111314
cg05283480	20	55361757^55361758	L1M5	0.832866	0.00273041	0.932839	0.0102244	0.0999732	8.16637e-05	0.00111366
cg16268138	16	complement(73627948^73627949)	L1MEg	0.508795	0.0361187	0.0953211	0.0247587	-0.413474	8.1821e-05	0.00111475
cg10102108	20	56787738^56787739	L1MC4a	0.721515	0.0185915	0.916121	0.0089179	0.194606	8.19699e-05	0.0011156
cg18308901	9	complement(140376822^140376823)	L1MC1	0.334518	0.0257636	0.0448198	0.0167082	-0.289699	8.20948e-05	0.00111641
cg06183295	3	complement(108855390^108855391)	L1MD	0.465732	0.0079403	0.129163	0.0347889	-0.336569	8.21705e-05	0.001117
cg00042059	2	complement(55087588^55087589)	L1M3de	0.745166	0.012901	0.495826	0.0230806	-0.24934	8.22444e-05	0.00111755
cg17127929	10	complement(135393215^135393216)	L1ME3F	0.844608	0.0218104	0.624047	0.0084914	-0.220561	8.2459e-05	0.00111946
cg06836148	2	complement(2957515^2957516)	L1MB7	0.746335	0.0483376	0.244784	0.0224324	-0.501551	8.28682e-05	0.00112275
cg12096033	20	complement(18247852^18247853)	L1MA5	0.839953	0.023879	0.580641	0.0137754	-0.259312	8.30569e-05	0.0011241
cg09446855	3	complement(39268051^39268052)	L1MD1	0.574331	0.00757573	0.328919	0.0249749	-0.245412	8.31681e-05	0.00112485
cg02400001	11	complement(26589503^26589504)	L1ME3A	0.351485	0.0131522	0.0965292	0.0237108	-0.254956	8.31764e-05	0.00112491
cg24240687	3	complement(128167936^128167937)	L1MC5	0.738109	0.0102498	0.495459	0.0236897	-0.242651	8.32582e-05	0.00112559
cg20742784	5	43397451^43397452	L1M5	0.21069	0.0182779	0.521047	0.0274955	0.310357	8.32794e-05	0.00112576
cg10403091	2	complement(3671929^3671930)	L1MA9	0.86141	0.0164539	0.528676	0.0313422	-0.332733	8.32967e-05	0.00112585
cg04170037	12	complement(108229863^108229864)	L1M3	0.36021	0.0249423	0.0983474	0.0124143	-0.261862	8.33214e-05	0.00112596
cg10880082	6	complement(14261791^14261792)	L1MEg	0.639881	0.0109031	0.258348	0.0391122	-0.381533	8.34026e-05	0.00112653
cg11752152	2	106425135^106425136	L1MC5	0.820341	0.00643904	0.940893	0.0111013	0.120552	8.35099e-05	0.00112742
cg04141578	2	complement(242938552^242938553)	L1MA4	0.780461	0.00946914	0.473826	0.0312469	-0.306636	8.35788e-05	0.00112807
cg10500909	8	complement(144000015^144000016)	L1MC1	0.748483	0.0415982	0.343466	0.0115546	-0.405017	8.3943e-05	0.00113041
cg13546300	2	complement(241644803^241644804)	L1MCb	0.758396	0.00818177	0.53182	0.0227244	-0.226575	8.39482e-05	0.00113041
cg00449577	19	complement(8745014^8745015)	L1ME1	0.689625	0.00807213	0.41091	0.028602	-0.278715	8.40476e-05	0.00113135
cg22046455	10	99052786^99052787	L1PA16	0.834326	0.00916916	0.940893	0.00671247	0.106567	8.40589e-05	0.00113145
cg03727341	20	complement(59390351^59390352)	L1MB2	0.378134	0.0281288	0.0843804	0.0137891	-0.293754	8.40893e-05	0.00113159
cg08128089	15	complement(24219042^24219043)	L1MC3	0.323475	0.0290437	0.0373753	0.00940164	-0.2861	8.4274e-05	0.00113309
cg10523402	15	complement(31901573^31901574)	L1PB1	0.488801	0.0337405	0.0682314	0.0295948	-0.42057	8.43107e-05	0.00113323
cg21135312	14	67213439^67213440	L1MD2	0.794118	0.011148	0.912625	0.00597569	0.118507	8.43691e-05	0.00113378
cg09141759	2	219120255^219120256	L1MD2	0.275549	0.0261647	0.537197	0.00980089	0.261649	8.45318e-05	0.00113503
cg16303737	20	complement(534295^534296)	L1MC4	0.471211	0.0231763	0.174476	0.0216212	-0.296735	8.46261e-05	0.00113576
cg04044629	14	complement(20615744^20615745)	L1MEg	0.428243	0.035162	0.0804957	0.0119832	-0.347747	8.46559e-05	0.00113602
cg16195901	22	complement(19815722^19815723)	L1M4	0.857973	0.00449577	0.577856	0.0295875	-0.280118	8.46977e-05	0.00113643
cg19793207	8	complement(59481376^59481377)	L1MC1	0.757443	0.0175957	0.319881	0.0433129	-0.437563	8.47141e-05	0.00113652
cg04960065	4	complement(185189300^185189301)	L1M6	0.895691	0.0313981	0.554722	0.0185013	-0.340969	8.48376e-05	0.00113746
cg13360126	14	complement(52292059^52292060)	L1PA16	0.83694	0.0153691	0.62907	0.0160462	-0.20787	8.48598e-05	0.00113756
cg25470023	8	complement(121772624^121772625)	L1MCa	0.372023	0.0332066	0.0596425	0.00351922	-0.312381	8.48836e-05	0.00113773
cg06803706	5	complement(1709413^1709414)	L1MEc	0.22368	0.0111978	0.0482539	0.0150473	-0.175426	8.49579e-05	0.00113826
cg05618977	4	complement(1131277^1131278)	L1ME3A	0.846467	0.0111421	0.731682	0.0051487	-0.114785	8.49948e-05	0.00113846
cg09461018	1	complement(228045481^228045482)	L1MB5	0.498305	0.0315088	0.146161	0.0206311	-0.352144	8.50543e-05	0.00113894
cg05310309	2	complement(109257429^109257430)	L1MA5	0.642589	0.0445375	0.123819	0.0330947	-0.51877	8.50797e-05	0.00113918
cg04119729	11	complement(36580391^36580392)	L1M2	0.389069	0.018857	0.0919071	0.0255904	-0.297162	8.5115e-05	0.00113949
cg21785010	6	complement(901035^901036)	L1MC4	0.835598	0.0179795	0.629342	0.01279	-0.206256	8.51348e-05	0.00113964
cg03001466	14	complement(89135644^89135645)	L1PA10	0.715687	0.0118527	0.522844	0.0168879	-0.192843	8.51749e-05	0.00113989
cg01329509	2	complement(50338^50339)	L1PA16	0.577597	0.0487309	0.112129	0.0102761	-0.465468	8.51902e-05	0.0011399
cg02479198	11	complement(84997870^84997871)	L1MC3	0.391709	0.0360575	0.0548178	0.000572773	-0.336891	8.53444e-05	0.00114119
cg19427399	20	complement(44209027^44209028)	L1ME3D	0.490952	0.0178183	0.184592	0.0275388	-0.30636	8.54125e-05	0.0011415
cg09556476	10	133806617^133806618	L1MA10	0.640004	0.0214319	0.903343	0.018323	0.263338	8.5441e-05	0.00114163
cg04057253	19	34893943^34893944	L1ME1	0.920685	0.00263908	0.94967	0.00163333	0.0289848	8.54518e-05	0.00114171
cg16235891	7	158243546^158243547	L1ME3B	0.649737	0.00782468	0.776761	0.0111364	0.127024	8.56759e-05	0.00114353
cg06683886	3	complement(13411285^13411286)	L1MB3	0.465693	0.0326155	0.109219	0.0199374	-0.356474	8.59485e-05	0.00114567
cg07677273	4	complement(37004924^37004925)	L1MA4A	0.492252	0.0237944	0.116345	0.032548	-0.375907	8.60128e-05	0.00114617
cg13758331	2	complement(111893676^111893677)	L1MD2	0.746768	0.00953212	0.594451	0.0132676	-0.152317	8.60112e-05	0.00114617
cg04348441	10	complement(115955087^115955088)	L1MD1	0.760048	0.0251349	0.469266	0.0184798	-0.290782	8.61139e-05	0.00114694
cg19884600	1	complement(158901938^158901939)	L1PREC2	0.854888	0.018927	0.355295	0.0501745	-0.499593	8.62768e-05	0.00114827
cg24843848	8	complement(90084098^90084099)	L1PA16	0.531627	0.013307	0.34682	0.0147273	-0.184807	8.64791e-05	0.0011497
cg03992323	1	complement(224023297^224023298)	L1ME5	0.789965	0.0191195	0.526637	0.0208416	-0.263328	8.64901e-05	0.00114981
cg23389808	17	complement(80330638^80330639)	L1M5	0.289461	0.0183914	0.0893493	0.0111392	-0.200112	8.66263e-05	0.00115077
cg08830808	20	complement(58298418^58298419)	L1MB7	0.662292	0.00925393	0.491979	0.0157911	-0.170313	8.66804e-05	0.0011512
cg23957763	8	complement(11854495^11854496)	L1ME1	0.611257	0.029797	0.198472	0.0328681	-0.412786	8.67105e-05	0.00115133
cg01770793	21	complement(44786227^44786228)	L1MC1	0.776997	0.010541	0.584673	0.0177973	-0.192324	8.69547e-05	0.00115305
cg15890389	4	complement(176168163^176168164)	L1MEe	0.635212	0.0232586	0.173082	0.0439484	-0.462131	8.70974e-05	0.00115402
cg11503523	4	complement(71295737^71295738)	L1M4	0.75619	0.0305901	0.362857	0.0292465	-0.393333	8.71007e-05	0.00115403
cg19524316	3	complement(6687391^6687392)	L1ME3C	0.582998	0.0420894	0.18071	0.0101862	-0.402288	8.72551e-05	0.00115501
cg04774239	4	631734^631735	L1MC3	0.69786	0.0151427	0.921552	0.0187295	0.223692	8.73366e-05	0.00115564
cg19990264	5	complement(180483640^180483641)	L1M5	0.857004	0.00664808	0.792246	0.00210418	-0.0647583	8.73635e-05	0.00115578
cg26467035	10	complement(26726837^26726838)	L1MC	0.507781	0.00954446	0.368491	0.0115718	-0.13929	8.73979e-05	0.00115601
cg04579985	19	complement(31427915^31427916)	L1ME1	0.818582	0.0168711	0.442089	0.0368736	-0.376493	8.74432e-05	0.00115628
cg03164627	19	complement(5143423^5143424)	L1MB7	0.842476	0.008481	0.506616	0.0351873	-0.33586	8.76473e-05	0.00115802
cg14165014	5	complement(75388984^75388985)	L1ME3A	0.764019	0.0247851	0.437116	0.025042	-0.326903	8.76859e-05	0.00115826
cg04990703	10	complement(128246216^128246217)	L1ME3C	0.0700615	0.00320893	0.0287413	0.00308917	-0.0413203	8.77438e-05	0.00115877
cg03426508	17	17012823^17012824	L1MC3	0.699756	0.0232299	0.926975	0.00778373	0.227219	8.7822e-05	0.00115925
cg15944436	6	complement(94587952^94587953)	L1ME3C	0.888875	0.0227429	0.399096	0.0476783	-0.489779	8.79254e-05	0.00116001
cg05750962	18	complement(45535166^45535167)	L1MC1	0.158954	0.0116717	0.0348482	0.00656424	-0.124106	8.80693e-05	0.001161
cg01551305	10	complement(103029122^103029123)	L1MB3	0.734964	0.0299491	0.43885	0.011162	-0.296114	8.8191e-05	0.00116206
cg26889118	15	complement(49342629^49342630)	L1ME2z	0.803242	0.00614447	0.525274	0.0293771	-0.277967	8.83066e-05	0.00116309
cg01589919	21	15764215^15764216	L1MEg	0.818311	0.00465973	0.873179	0.00366217	0.0548682	8.8445e-05	0.00116423
cg06238500	5	complement(45156830^45156831)	L1PA10	0.577287	0.0172672	0.195424	0.0374716	-0.381863	8.85433e-05	0.001165
cg16248087	1	complement(20155388^20155389)	L1MB4	0.416303	0.0380606	0.0562564	0.00809394	-0.360047	8.86349e-05	0.00116563
cg20205227	18	complement(35108398^35108399)	L1MC4a	0.900905	0.00640252	0.686705	0.0222558	-0.214199	8.87725e-05	0.0011668
cg15119326	11	complement(34400959^34400960)	L1M2	0.473537	0.0436694	0.0619445	0.00856453	-0.411592	8.87839e-05	0.00116688
cg14860680	15	complement(74528243^74528244)	L1ME3F	0.721576	0.0252208	0.460176	0.0127736	-0.2614	8.88891e-05	0.00116772
cg05908903	22	complement(49332317^49332318)	L1MB8	0.709505	0.0249801	0.396579	0.0228442	-0.312927	8.89604e-05	0.00116833
cg07809953	16	complement(61348146^61348147)	L1MCa	0.713251	0.0360167	0.336698	0.0190317	-0.376553	8.89809e-05	0.00116853
cg10479554	7	103438074^103438075	L1MD3	0.717687	0.0179292	0.911247	0.0108191	0.193561	8.89988e-05	0.0011686
cg16325628	13	complement(112779899^112779900)	L1MEf	0.802746	0.0199213	0.580813	0.0134465	-0.221933	8.93591e-05	0.00117135
cg26838315	10	complement(59559554^59559555)	L1ME1	0.786777	0.0202097	0.564278	0.0131272	-0.222499	8.94021e-05	0.00117168
cg22975318	2	complement(84524975^84524976)	L1ME3B	0.883152	0.00943989	0.525845	0.0375355	-0.357306	8.94425e-05	0.00117201
cg22477353	6	complement(3224130^3224131)	L1MC4a	0.843281	0.00778058	0.611119	0.0239282	-0.232162	8.96245e-05	0.00117309
cg24938560	2	complement(85025863^85025864)	L1P4d	0.367801	0.0335216	0.0575218	0.00277359	-0.310279	8.97157e-05	0.00117379
cg27271301	18	77583437^77583438	L1MC4a	0.765423	0.00744266	0.840888	0.00340788	0.0754648	8.99285e-05	0.00117552
cg02411386	6	complement(168669248^168669249)	L1M5	0.687301	0.00435964	0.490862	0.0208613	-0.196439	8.99945e-05	0.00117595
cg09224696	10	complement(109219971^109219972)	L1MCa	0.896336	0.0223815	0.620367	0.0198973	-0.275969	9.00769e-05	0.00117665
cg02147805	10	complement(18998301^18998302)	L1MC4a	0.809143	0.0189118	0.464002	0.0323424	-0.34514	9.01939e-05	0.0011774
cg02548252	18	complement(70419005^70419006)	L1M4b	0.33328	0.0306322	0.0427495	0.00754358	-0.290531	9.03024e-05	0.00117814
cg16769369	7	35470300^35470301	L1PA16	0.676185	0.0239004	0.91565	0.0102463	0.239464	9.03269e-05	0.00117828
cg01373595	6	complement(1446388^1446389)	L1ME1	0.912583	0.00494815	0.814536	0.00943026	-0.0980472	9.04068e-05	0.00117887
cg12458315	5	complement(41893534^41893535)	L1MB7	0.313382	0.0277917	0.051116	0.00627461	-0.262266	9.0466e-05	0.00117942
cg16461522	6	complement(154714632^154714633)	L1ME3F	0.888561	0.0182986	0.699161	0.00941317	-0.1894	9.05076e-05	0.00117976
cg00250658	1	223349112^223349113	L1ME2	0.299607	0.0310511	0.600761	0.0103845	0.301154	9.07466e-05	0.00118171
cg27414370	18	complement(61578604^61578605)	L1PA16	0.646204	0.0311982	0.258286	0.0283971	-0.387918	9.085e-05	0.00118252
cg07636188	4	44585446^44585447	L1PB4	0.593005	0.00481531	0.774526	0.0191461	0.181521	9.08789e-05	0.00118275
cg08761895	9	complement(136292370^136292371)	L1ME4a	0.740972	0.0373134	0.330475	0.0245175	-0.410497	9.08925e-05	0.00118281
cg01587052	8	complement(124000360^124000361)	L1MC4	0.613259	0.0362809	0.207761	0.025091	-0.405499	9.09579e-05	0.00118332
cg14620264	17	15787086^15787087	L1M5	0.769521	0.00054315	0.871595	0.0110927	0.102074	9.10215e-05	0.00118384
cg21435101	12	complement(133021135^133021136)	L1MEc	0.294588	0.0191549	0.0852787	0.0123648	-0.20931	9.14231e-05	0.00118715
cg27147232	10	complement(7212826^7212827)	L1MDa	0.679969	0.00661274	0.342562	0.0361534	-0.337407	9.14337e-05	0.00118716
cg10154200	11	complement(39883276^39883277)	L1M4b	0.516355	0.0326312	0.171247	0.0186693	-0.345108	9.14566e-05	0.00118735
cg07345757	20	complement(17995411^17995412)	L1P4	0.602252	0.0156058	0.409008	0.0141354	-0.193244	9.15395e-05	0.00118777
cg02032282	3	complement(9174006^9174007)	L1MC2	0.562713	0.0098458	0.220185	0.0360162	-0.342528	9.16932e-05	0.00118905
cg20959002	7	2744621^2744622	L1MEg	0.685317	0.0148637	0.864464	0.0126718	0.179146	9.17674e-05	0.00118965
cg09654998	11	complement(18601644^18601645)	L1MB8	0.915282	0.00590635	0.737951	0.0184153	-0.177331	9.18639e-05	0.00119054
cg18674267	14	complement(74039910^74039911)	L1MD1	0.818564	0.026842	0.541988	0.0137627	-0.276576	9.18856e-05	0.00119065
cg14122723	6	complement(95220995^95220996)	L1PA8A	0.843373	0.017642	0.56073	0.025284	-0.282643	9.19352e-05	0.00119098
cg10496840	5	1049595^1049596	L1MB8	0.547944	0.00690231	0.765769	0.0227362	0.217825	9.19445e-05	0.00119102
cg19813207	17	complement(72292069^72292070)	L1M4	0.423731	0.0324446	0.114172	0.00936449	-0.309559	9.19627e-05	0.00119118
cg18582010	8	131415376^131415377	L1MC5	0.219329	0.0178423	0.501459	0.0250857	0.28213	9.20436e-05	0.00119155
cg14075156	18	77294574^77294575	L1MB5	0.459985	0.0157071	0.650536	0.013624	0.190551	9.20624e-05	0.00119167
cg04099420	6	3076354^3076355	L1MEd	0.471326	0.0420115	0.864285	0.00859308	0.392959	9.20844e-05	0.00119183
cg26849760	20	complement(43874386^43874387)	L1MB7	0.269135	0.0141852	0.0417014	0.0203916	-0.227434	9.24027e-05	0.00119432
cg05595052	10	complement(16251115^16251116)	L1PB1	0.347429	0.0280143	0.0438501	0.0177658	-0.303579	9.25769e-05	0.00119558
cg21986937	15	complement(99931308^99931309)	L1MB7	0.807197	0.0289431	0.476233	0.0217194	-0.330963	9.27909e-05	0.00119718
cg02491181	10	43458876^43458877	L1MD1	0.461573	0.0375545	0.829516	0.0144312	0.367942	9.28145e-05	0.0011973
cg22259756	6	complement(159946309^159946310)	L1MEc	0.551066	0.0182777	0.310146	0.0189702	-0.240919	9.28152e-05	0.0011973
cg09598157	7	complement(158887836^158887837)	L1MC4	0.826918	0.00833631	0.692683	0.0120884	-0.134236	9.29763e-05	0.00119842
cg10320027	3	complement(137019913^137019914)	L1MEd	0.536546	0.0385055	0.147102	0.01824	-0.389444	9.30242e-05	0.00119879
cg07925921	19	complement(50756299^50756300)	L1M3	0.754338	0.0297063	0.336597	0.0347438	-0.417742	9.30967e-05	0.0011993
cg04926605	3	complement(126768634^126768635)	L1MEe	0.809621	0.00551627	0.507677	0.0325776	-0.301944	9.31029e-05	0.00119935
cg24341612	20	18443888^18443889	L1PA16	0.723285	0.0217578	0.924034	0.00309094	0.200749	9.3248e-05	0.00120044
cg00386413	6	13509034^13509035	L1ME3A	0.850924	0.00206866	0.918674	0.00712307	0.06775	9.3281e-05	0.00120067
cg10710542	11	2406444^2406445	L1ME2z	0.647558	0.0195038	0.869275	0.0144763	0.221717	9.35118e-05	0.00120224
cg15665037	11	complement(16949399^16949400)	L1ME4a	0.895075	0.00469438	0.54437	0.0381331	-0.350705	9.35229e-05	0.00120228
cg08831123	10	complement(134620628^134620629)	L1MD2	0.457782	0.0283331	0.183692	0.00995571	-0.27409	9.35694e-05	0.00120256
cg22081715	16	complement(25226421^25226422)	L1MB3	0.79151	0.022973	0.53591	0.0160186	-0.2556	9.35819e-05	0.00120266
cg06945179	17	complement(20035562^20035563)	L1MD	0.477833	0.0186471	0.17357	0.0276531	-0.304264	9.37405e-05	0.00120384
cg04849429	9	complement(88409488^88409489)	L1M4	0.769953	0.020393	0.13442	0.0666332	-0.635533	9.38368e-05	0.00120444
cg07377397	21	complement(47170356^47170357)	L1MC4a	0.719465	0.0270747	0.463964	0.00720036	-0.255501	9.38497e-05	0.00120455
cg25321854	18	complement(6916835^6916836)	L1M5	0.57867	0.0538149	0.0843325	0.00685285	-0.494337	9.41595e-05	0.00120692
cg26489188	16	complement(89283262^89283263)	L1MC4a	0.219871	0.0188363	0.0428421	0.00475794	-0.177029	9.41674e-05	0.00120695
cg20432854	11	complement(117863582^117863583)	L1MA7	0.780513	0.018307	0.511357	0.023188	-0.269156	9.42357e-05	0.0012074
cg01770076	2	complement(84739765^84739766)	L1ME2	0.827782	0.0109903	0.672876	0.0129758	-0.154907	9.42669e-05	0.0012076
cg11393318	5	complement(179518200^179518201)	L1M4b	0.345094	0.0292174	0.0475689	0.0146054	-0.297525	9.43147e-05	0.00120803
cg09795075	15	complement(27637998^27637999)	L1MC3	0.673857	0.0109909	0.254898	0.0446794	-0.418959	9.4435e-05	0.00120871
cg03735712	15	complement(35263065^35263066)	L1ME1	0.869909	0.00686813	0.588146	0.0301746	-0.281763	9.44628e-05	0.00120889
cg19048288	12	133706273^133706274	L1MEg	0.330613	0.0285699	0.636615	0.017723	0.306002	9.45961e-05	0.00120992
cg15993503	3	complement(43133494^43133495)	L1MC4a	0.912701	0.00106062	0.680134	0.0255494	-0.232567	9.48768e-05	0.0012118
cg14756235	22	complement(47038235^47038236)	L1MC5	0.911786	0.011283	0.75075	0.0136548	-0.161036	9.50227e-05	0.00121306
cg03878722	16	complement(76666860^76666861)	L1MA9	0.73315	0.0182191	0.432329	0.0276228	-0.300822	9.50331e-05	0.00121311
cg13408026	13	complement(50208909^50208910)	L1MEd	0.672503	0.0129038	0.49146	0.0151721	-0.181043	9.50866e-05	0.00121362
cg15468283	2	complement(239470111^239470112)	L1M5	0.571514	0.0318277	0.275565	0.00687046	-0.295949	9.51103e-05	0.00121382
cg04520693	13	50425353^50425354	L1ME3F	0.193209	0.0535458	0.687566	0.00957065	0.494357	9.5141e-05	0.00121403
cg17803410	1	complement(195558877^195558878)	L1MA1	0.306417	0.0251179	0.0456542	0.0138812	-0.260763	9.52253e-05	0.00121464
cg09583267	12	complement(132349953^132349954)	L1ME3	0.881297	0.0177204	0.65888	0.0168984	-0.222418	9.5346e-05	0.00121554
cg15836597	14	complement(72430391^72430392)	L1MB5	0.459808	0.0257196	0.195912	0.0135313	-0.263896	9.54688e-05	0.00121641
cg10404776	12	complement(109622197^109622198)	L1MC4	0.891895	0.0130515	0.739068	0.0106311	-0.152827	9.55376e-05	0.00121697
cg15151492	6	complement(48039722^48039723)	L1MC3	0.681554	0.0284866	0.384447	0.0161105	-0.297107	9.55539e-05	0.00121707
cg06900673	10	complement(133215979^133215980)	L1ME3A	0.605255	0.0127523	0.352675	0.0247277	-0.25258	9.55576e-05	0.00121707
cg15102821	1	complement(1844801^1844802)	L1MB2	0.410736	0.00886191	0.201186	0.0213165	-0.20955	9.56033e-05	0.00121736
cg03725354	12	complement(70005609^70005610)	L1ME4a	0.772286	0.0164252	0.466387	0.0294356	-0.305899	9.56992e-05	0.00121803
cg13849179	22	complement(20727774^20727775)	L1M3de	0.510912	0.0128941	0.334601	0.014536	-0.176311	9.57443e-05	0.00121829
cg19549171	3	13515777^13515778	L1MC4a	0.778466	0.0115783	0.920072	0.0104818	0.141606	9.60392e-05	0.00122045
cg02715879	12	complement(133045926^133045927)	L1MA9	0.862863	0.00827639	0.606795	0.0270043	-0.256068	9.60606e-05	0.00122061
cg21817423	20	complement(2081077^2081078)	L1MC4a	0.887076	0.00271266	0.63669	0.0274925	-0.250386	9.61789e-05	0.0012216
cg02415231	19	complement(4124732^4124733)	L1MB3	0.301602	0.014746	0.081694	0.0192835	-0.219908	9.6371e-05	0.00122289
cg07637736	14	complement(42581186^42581187)	L1PA15-16	0.702665	0.0141386	0.537751	0.011475	-0.164915	9.64644e-05	0.00122341
cg02749948	6	complement(32073700^32073701)	L1ME3A	0.815916	0.0143927	0.500655	0.0317076	-0.315261	9.65879e-05	0.0012243
cg04456861	8	complement(145943263^145943264)	L1MEd	0.829042	0.0194195	0.638143	0.00822746	-0.190899	9.66825e-05	0.00122493
cg16977700	4	174302887^174302888	L1MB5	0.355457	0.0186297	0.579899	0.0163767	0.224443	9.68083e-05	0.00122585
cg20622629	1	complement(115571293^115571294)	L1PREC2	0.611785	0.0220616	0.327707	0.0223497	-0.284079	9.69169e-05	0.00122655
cg26133295	17	complement(73712358^73712359)	L1MC4	0.754275	0.00539077	0.668988	0.00774151	-0.0852872	9.713e-05	0.00122819
cg09323143	9	complement(24872551^24872552)	L1MB1	0.758246	0.0134366	0.271589	0.052144	-0.486657	9.72637e-05	0.00122909
cg13795252	20	complement(30001697^30001698)	L1MB1	0.235123	0.0200261	0.049786	0.0044163	-0.185337	9.72681e-05	0.00122909
cg24578090	3	complement(18158545^18158546)	L1ME1	0.681392	0.0135336	0.335304	0.035823	-0.346088	9.7268e-05	0.00122909
cg10118923	13	100942272^100942273	L1M6	0.782476	0.00681502	0.874773	0.00760813	0.0922975	9.73251e-05	0.00122943
cg00475320	21	44203344^44203345	L1M5	0.91808	0.000448651	0.941054	0.00250256	0.0229741	9.73277e-05	0.00122945
cg16958775	2	110083912^110083913	L1ME1	0.658298	0.026238	0.910987	0.00967631	0.252689	9.73457e-05	0.0012296
cg07316169	17	complement(51311905^51311906)	L1MC3	0.517035	0.0511058	0.0470973	0.00971438	-0.469937	9.74372e-05	0.00123042
cg04178825	2	complement(24703239^24703240)	L1PA12	0.856361	0.00793502	0.715902	0.0133763	-0.140459	9.75453e-05	0.00123096
cg08848657	1	complement(204594719^204594720)	L1ME3	0.761817	0.00821823	0.677231	0.0044928	-0.0845852	9.75509e-05	0.00123098
cg10403914	7	complement(159077106^159077107)	L1PA7	0.411162	0.00525789	0.125637	0.0311777	-0.285525	9.75729e-05	0.0012312
cg14115346	6	complement(3118207^3118208)	L1MB3	0.28369	0.00601901	0.154068	0.0130311	-0.129622	9.75765e-05	0.00123121
cg04165835	19	complement(44642043^44642044)	L1M4c	0.9009	0.0122173	0.582852	0.0330497	-0.318048	9.77492e-05	0.00123222
cg00598912	8	complement(1468625^1468626)	L1MC1	0.813187	0.00485831	0.57433	0.026024	-0.238857	9.79145e-05	0.00123368
cg07483589	3	complement(86529814^86529815)	L1MA2	0.536614	0.0146919	0.22524	0.0312351	-0.311374	9.79915e-05	0.00123419
cg03285039	2	complement(216221710^216221711)	L1MB7	0.823367	0.0156469	0.630069	0.0146516	-0.193297	9.81267e-05	0.00123514
cg03729265	12	19556185^19556186	L1PBb	0.503447	0.0195926	0.723065	0.0144906	0.219617	9.83557e-05	0.00123683
cg23353046	8	complement(931125^931126)	L1MB4	0.751727	0.013207	0.546298	0.0185899	-0.205429	9.8512e-05	0.00123801
cg06631944	7	complement(158365160^158365161)	L1MEg	0.299877	0.00951416	0.10581	0.0193299	-0.194067	9.85485e-05	0.00123819
cg03853809	1	complement(220863382^220863383)	L1M5	0.475246	0.023139	0.21785	0.0167812	-0.257396	9.86637e-05	0.00123884
cg25139877	1	complement(247691111^247691112)	L1MA5A	0.561923	0.0194338	0.250775	0.0286037	-0.311148	9.89824e-05	0.00124112
cg26993716	10	complement(131580410^131580411)	L1MC4a	0.605903	0.0215684	0.3698	0.0149486	-0.236104	9.90087e-05	0.00124132
cg04305916	14	95930565^95930566	L1MEd	0.771605	0.00841505	0.870329	0.00705561	0.0987244	9.93158e-05	0.00124349
cg02046423	17	2951689^2951690	L1M5	0.306283	0.0207343	0.600621	0.02535	0.294339	9.94227e-05	0.0012443
cg22040335	13	complement(28680729^28680730)	L1MC5	0.484397	0.0422026	0.096026	0.00940173	-0.38837	9.96518e-05	0.00124606
cg15577272	7	complement(157932397^157932398)	L1MEf	0.717852	0.0106102	0.470869	0.0253735	-0.246982	9.97381e-05	0.00124658
cg26287567	3	196980654^196980655	L1MD1	0.845073	0.00340759	0.894148	0.00427285	0.0490745	9.97805e-05	0.0012468
cg01416395	20	complement(55806433^55806434)	L1ME3A	0.310478	0.019289	0.0782367	0.0172405	-0.232242	9.98863e-05	0.00124763
cg16196882	11	complement(106993941^106993942)	L1M1	0.595178	0.0343779	0.198837	0.0277101	-0.396341	9.99258e-05	0.00124797
cg09812642	1	193087659^193087660	L1MCa	0.7578	0.00976259	0.909165	0.013756	0.151365	0.000100043	0.00124881
cg04289033	21	44254206^44254207	L1MC4a	0.738646	0.0065173	0.885998	0.0150771	0.147352	0.00010015	0.00124967
cg05273887	22	complement(29529824^29529825)	L1MCc	0.75018	0.0424567	0.343747	0.0158752	-0.406433	0.000100345	0.00125113
cg11383739	7	complement(26352685^26352686)	L1MD	0.919691	0.00633268	0.852981	0.00390503	-0.0667099	0.000100347	0.00125114
cg21802801	13	complement(88652224^88652225)	L1PB4	0.717302	0.0254169	0.41295	0.0225078	-0.304352	0.00010043	0.00125172
cg16746274	14	complement(51424212^51424213)	L1ME3A	0.720747	0.0201879	0.229175	0.0509874	-0.491573	0.000100458	0.00125187
cg18204186	22	complement(49010067^49010068)	L1ME2z	0.531335	0.00713145	0.380323	0.0152697	-0.151012	0.000100609	0.00125295
cg17012682	1	complement(91614393^91614394)	L1M1	0.708305	0.0238287	0.297133	0.0392176	-0.411172	0.000100631	0.00125307
cg11651790	3	67854815^67854816	L1PB4	0.630699	0.0120751	0.823764	0.0178692	0.193065	0.000100987	0.00125566
cg04790418	1	complement(60475560^60475561)	L1MC4a	0.507093	0.0317598	0.176973	0.0187519	-0.330121	0.000101053	0.0012562
cg17095240	7	complement(21891461^21891462)	L1MCa	0.24066	0.0225702	0.0380549	0.00174379	-0.202605	0.00010108	0.00125632
cg00577591	8	complement(88746263^88746264)	L1MC3	0.468625	0.038038	0.0991201	0.0161208	-0.369505	0.000101346	0.00125811
cg10864665	19	complement(6611312^6611313)	L1M4	0.186419	0.0179861	0.0233156	0.00303837	-0.163103	0.000101455	0.00125899
cg17686973	19	complement(54181532^54181533)	L1M4	0.729607	0.0105469	0.480832	0.0257487	-0.248775	0.000101496	0.00125928
[truncated: 7,469 more rows]

## Sheet: Alu
Supplementary File 1. Methylation differences of Alu transposable elements between senescent and young HUVECs. Methylation of CpG sites is expressed as DNAm score, ranging from 0 to 1. CpG probes with a Benjamini-Hochberg adjusted p-value <0.05 are displayed.
CpG ID	Chromosome	Chromosomal location	RepeatMasker annotation	DNAm Young HUVECs	SD	DNAm Senescent HUVECs	SD	DNAm difference (Senescent – Young)	p-value	BH-adjusted p-value
cg25464787	6	complement(158904784^158904785)	AluSq2	0.82247	0.0035856	0.0882371	0.00715504	-0.734233	9.41e-09	9.97e-05
cg15877936	15	complement(1253999^1254000)	AluSg	0.767645	0.00701796	0.195268	0.00445702	-0.572377	2.97e-08	0.000114
cg06611212	9	complement(8974513^8974514)	AluSp	0.810068	0.00258983	0.587988	0.00244712	-0.222079	4.42e-08	0.000121
cg06555240	19	204679874^204679875	AluJo	0.518796	0.0044352	0.812896	0.00255236	0.2941	6.11e-08	0.000128
cg06921176	17	complement(7819960^7819961)	AluJb	0.69695	0.0114086	0.0497315	0.00336523	-0.647218	7.6e-08	0.00013
cg18259893	8	47174601^47174602	AluSz	0.87352	0.000504949	0.923364	0.000909071	0.0498446	1.26e-07	0.000136
cg26926950	16	34178280^34178281	AluJb	0.262355	0.0097777	0.806961	0.00693692	0.544606	1.56e-07	0.00014
cg00326788	1	32934046^32934047	AluSg	0.58121	0.00807339	0.939415	0.00196495	0.358206	1.93e-07	0.000148
cg04560832	20	150267044^150267045	AluSx1	0.757914	0.00281678	0.94361	0.0032735	0.185696	1.95e-07	0.000148
cg17181941	2	complement(97004840^97004841)	AluY	0.911473	0.00783581	0.548023	0.00405994	-0.36345	2.31e-07	0.000153
cg07312312	7	complement(109652455^109652456)	AluSx	0.847756	0.00484577	0.603112	0.00375052	-0.244644	2.62e-07	0.000156
cg13476778	1	complement(52117404^52117405)	AluYa5	0.45411	0.00927166	0.0456234	0.00453315	-0.408486	2.71e-07	0.000157
cg25978011	10	complement(152855420^152855421)	AluSq2	0.854527	0.00846256	0.101915	0.0173965	-0.752612	2.91e-07	0.000158
cg08543530	6	complement(90589971^90589972)	AluSx3	0.229218	0.00261727	0.067445	0.00328721	-0.161773	3.03e-07	0.00016
cg20535781	19	133465013^133465014	AluJo	0.410067	0.00935651	0.919116	0.00931828	0.509049	3.01e-07	0.00016
cg23042052	5	complement(31228720^31228721)	AluJo	0.451187	0.00642964	0.0604193	0.00799934	-0.390768	3.17e-07	0.00016
cg06403901	17	complement(51011528^51011529)	AluJo	0.73597	0.0138537	0.0519028	0.0120912	-0.684067	3.48e-07	0.000165
cg16586227	19	complement(24359682^24359683)	AluJr	0.736529	0.0110061	0.134987	0.0125494	-0.601542	3.95e-07	0.00017
cg23868745	16	complement(38211515^38211516)	AluJr	0.807002	0.0174233	0.0918489	0.00931976	-0.715154	3.88e-07	0.00017
cg04720811	3	complement(44520461^44520462)	AluSx1	0.842561	0.00786945	0.324842	0.0123269	-0.517719	4.24e-07	0.000174
cg21593676	6	complement(88142277^88142278)	AluSc5	0.534705	0.00745392	0.131255	0.00922572	-0.40345	4.97e-07	0.000179
cg16313227	14	638974^638975	AluSq	0.314661	0.0104563	0.875066	0.0131776	0.560405	5.4e-07	0.000182
cg15988785	1	complement(21389041^21389042)	AluJr	0.478128	0.00530689	0.155052	0.00814842	-0.323076	5.46e-07	0.000183
cg10463108	7	complement(25983284^25983285)	AluSg	0.794233	0.017245	0.0574614	0.0144853	-0.736771	5.81e-07	0.000185
cg07456490	16	28952751^28952752	AluY	0.554788	0.0114828	0.92537	0.00219279	0.370583	6.59e-07	0.000189
cg22848646	12	complement(203171499^203171500)	AluSc	0.802346	0.00165647	0.363461	0.0137201	-0.438885	6.54e-07	0.000189
cg04518186	19	77299962^77299963	AluJr	0.540223	0.0122926	0.936246	0.00294769	0.396023	6.91e-07	0.000191
cg27268839	17	117090997^117090998	AluJr	0.531565	0.00873907	0.822908	0.00305596	0.291343	6.78e-07	0.000191
cg12509946	7	complement(54952487^54952488)	AluJr	0.742635	0.0099171	0.40381	0.00450818	-0.338825	7.11e-07	0.000192
cg12596956	6	complement(210077015^210077016)	AluY	0.654	0.0177371	0.0650297	0.00729302	-0.58897	7.48e-07	0.000194
cg23165239	13	complement(2847561^2847562)	AluY	0.910225	0.00412827	0.674742	0.00648426	-0.235483	7.55e-07	0.000194
cg26325497	17	complement(54199538^54199539)	AluSx	0.373468	0.00212124	0.121202	0.00803551	-0.252266	7.83e-07	0.000196
cg03722472	10	complement(67182488^67182489)	AluJo	0.690528	0.00419366	0.309011	0.0120003	-0.381518	8.2e-07	0.000197
cg14286511	7	complement(43994483^43994484)	AluJb	0.843663	0.0195752	0.145979	0.0123506	-0.697684	8.06e-07	0.000197
cg01054652	1	complement(72246863^72246864)	AluJr	0.753479	0.0162551	0.175882	0.0104079	-0.577597	8.29e-07	0.000198
cg08230215	8	complement(18208303^18208304)	AluSz	0.713199	0.00311859	0.493287	0.00672365	-0.219912	8.58e-07	0.0002
cg03863486	1	complement(138724410^138724411)	AluJb	0.464024	0.00896543	0.135579	0.00656172	-0.328445	8.71e-07	0.000201
cg07381806	5	complement(2094327^2094328)	AluY	0.720601	0.0133009	0.100461	0.0162432	-0.62014	8.73e-07	0.000201
cg26670548	11	complement(4509270^4509271)	AluSx3	0.593403	0.0156065	0.0555239	0.00936358	-0.537879	8.72e-07	0.000201
cg17534747	6	complement(43949053^43949054)	AluSz	0.90303	0.00519419	0.710004	0.00398456	-0.193026	8.8e-07	0.000202
cg05006412	10	complement(41386263^41386264)	AluJr	0.470175	0.00364319	0.0960564	0.0123077	-0.374118	9.21e-07	0.000204
cg17400031	5	216176256^216176257	AluSq2	0.611071	0.0117067	0.945931	0.00156287	0.334859	1.03e-06	0.000208
cg19812432	9	19351904^19351905	AluJr4	0.570511	0.00793864	0.917409	0.00936003	0.346898	1.04e-06	0.000208
cg24049841	10	23484598^23484599	AluSx1	0.166171	0.0211831	0.845002	0.0112385	0.678831	1.04e-06	0.000208
cg06200634	2	118966695^118966696	AluJo	0.445412	0.00651067	0.902637	0.0148765	0.457225	1.06e-06	0.000209
cg10745084	19	complement(60276055^60276056)	AluSp	0.90634	0.00195298	0.515171	0.0137776	-0.391169	1.06e-06	0.000209
cg11943190	17	complement(41790313^41790314)	AluSc	0.906381	0.00577411	0.638365	0.00760312	-0.268016	1.07e-06	0.000209
cg18847227	21	complement(4509268^4509269)	AluSx3	0.52707	0.0172034	0.0350741	0.00349943	-0.491996	1.08e-06	0.00021
cg27180009	8	complement(41116256^41116257)	AluJb	0.784304	0.00546273	0.45467	0.0104671	-0.329634	1.09e-06	0.000211
cg08823864	X	complement(58344529^58344530)	AluJr	0.372151	0.00562512	0.0509171	0.010161	-0.321234	1.14e-06	0.000213
cg18629442	22	complement(1607475^1607476)	AluSz	0.822778	0.0066171	0.328642	0.0168025	-0.494135	1.19e-06	0.000216
cg02206767	1	17990805^17990806	AluSp	0.578685	0.00899001	0.911898	0.00884821	0.333213	1.36e-06	0.000222
cg19708803	11	28757018^28757019	AluSx	0.18516	0.0160894	0.646101	0.00694044	0.460941	1.39e-06	0.000223
cg23699463	11	complement(127559126^127559127)	AluSx1	0.768979	0.024311	0.0763457	0.0107082	-0.692634	1.44e-06	0.000225
cg03493516	12	complement(29742019^29742020)	AluJr	0.902065	0.0103099	0.566345	0.0078263	-0.33572	1.47e-06	0.000226
cg07009285	1	27703448^27703449	AluSz	0.681903	0.00766042	0.919774	0.00526719	0.237871	1.55e-06	0.00023
cg08057896	5	complement(10074673^10074674)	AluSx1	0.780004	0.0251919	0.067914	0.01186	-0.71209	1.55e-06	0.00023
cg25342213	1	complement(10657564^10657565)	AluY	0.732237	0.016925	0.253449	0.00797254	-0.478788	1.55e-06	0.00023
cg05776388	5	72983414^72983415	AluSx	0.208984	0.0064811	0.493597	0.00907357	0.284614	1.57e-06	0.000231
cg23668057	14	complement(76164111^76164112)	AluSp	0.930927	0.00639316	0.135315	0.0305038	-0.795612	1.56e-06	0.000231
cg05388069	19	3284378^3284379	AluJo	0.624124	0.0122532	0.934578	0.00161856	0.310454	1.67e-06	0.000235
cg19972823	11	complement(150903527^150903528)	AluSx	0.803023	0.0132296	0.465665	0.00309619	-0.337357	1.75e-06	0.000238
cg22024931	19	complement(69371421^69371422)	AluSx	0.890294	0.00444319	0.393107	0.0195146	-0.497187	1.74e-06	0.000238
cg06758833	X	complement(73575220^73575221)	AluJr	0.924582	0.00733128	0.574426	0.0122251	-0.350157	1.82e-06	0.00024
cg04638150	19	62273418^62273419	AluJb	0.0866989	0.0125601	0.494746	0.0109601	0.408047	1.85e-06	0.000241
cg17156200	1	146025281^146025282	AluY	0.485334	0.00915697	0.847493	0.0118331	0.362159	1.93e-06	0.000244
cg19373474	2	complement(88081269^88081270)	AluJo	0.214414	0.00680826	0.0413362	0.00222245	-0.173078	1.95e-06	0.000244
cg02863943	4	complement(53312831^53312832)	AluSg7	0.483824	0.0175179	0.0520013	0.00358286	-0.431822	1.95e-06	0.000245
cg06602208	3	complement(8106115^8106116)	AluSg7	0.843586	0.0122193	0.473782	0.00931421	-0.369804	1.98e-06	0.000245
cg07066326	8	910094^910095	AluJb	0.484441	0.0101564	0.915889	0.0147373	0.431448	1.97e-06	0.000245
cg00854993	19	complement(52969293^52969294)	AluSx1	0.558834	0.00285036	0.159783	0.0164859	-0.399051	2.05e-06	0.000248
cg14513778	1	complement(8022647^8022648)	AluJb	0.772126	0.0181187	0.178953	0.0171662	-0.593173	2.08e-06	0.000249
cg22152082	17	65595998^65595999	AluJr	0.240921	0.00368287	0.441819	0.00769777	0.200898	2.16e-06	0.000251
cg22306196	16	complement(19648656^19648657)	AluJr4	0.885106	0.0144098	0.529311	0.00495587	-0.355795	2.23e-06	0.000253
cg14163755	8	complement(122611811^122611812)	AluJo	0.901595	0.00329282	0.64802	0.0104059	-0.253575	2.28e-06	0.000254
cg03539051	1	complement(56418660^56418661)	AluJb	0.693413	0.00833404	0.423426	0.00816525	-0.269987	2.32e-06	0.000255
cg15128295	14	complement(5563608^5563609)	AluSp	0.538598	0.0194694	0.0344431	0.00980681	-0.504155	2.32e-06	0.000255
cg05083643	6	complement(21720481^21720482)	AluJr	0.7199	0.0262898	0.0721535	0.00991761	-0.647747	2.35e-06	0.000256
cg07870541	3	20687481^20687482	AluJr	0.575618	0.00638663	0.85423	0.0105345	0.278611	2.54e-06	0.000262
cg11362192	1	50069489^50069490	AluSg	0.168996	0.00163414	0.38886	0.00958774	0.219864	2.54e-06	0.000262
cg07333305	17	complement(52029943^52029944)	AluJb	0.502473	0.0176314	0.0752942	0.00704462	-0.427179	2.59e-06	0.000263
cg17047595	4	complement(84494303^84494304)	AluJb	0.859577	0.00962405	0.291117	0.0233979	-0.56846	2.6e-06	0.000264
cg01454134	1	complement(56686707^56686708)	AluY	0.676467	0.0165164	0.105297	0.0194817	-0.57117	2.65e-06	0.000265
cg04938149	19	complement(221811^221812)	AluSx	0.591896	0.0158962	0.0978709	0.0152531	-0.494025	2.62e-06	0.000265
cg12853083	2	complement(17680737^17680738)	AluSq10	0.606316	0.0123391	0.263629	0.00928587	-0.342687	2.74e-06	0.000268
cg10128562	9	complement(47724431^47724432)	AluSx	0.607163	0.00786927	0.271439	0.0129658	-0.335724	2.76e-06	0.000269
cg23643100	17	complement(5012842^5012843)	AluJo	0.831908	0.0326899	0.108406	0.00293257	-0.723502	2.81e-06	0.00027
cg09081517	4	complement(12226353^12226354)	AluJr	0.819252	0.00992914	0.574252	0.00513244	-0.245	2.87e-06	0.000271
cg15145145	X	complement(7611412^7611413)	AluJb	0.880794	0.0120626	0.586193	0.00586149	-0.294601	2.85e-06	0.000271
cg17521795	20	30545145^30545146	AluJr	0.54015	0.0172602	0.936436	0.00530096	0.396286	2.86e-06	0.000271
cg23763735	5	complement(58400649^58400650)	AluJr	0.306833	0.00769284	0.0570584	0.00839018	-0.249774	2.86e-06	0.000271
cg23980799	20	complement(5352493^5352494)	AluJo	0.905911	0.0167928	0.518482	0.00561271	-0.387429	2.89e-06	0.000272
cg10807309	2	complement(31761062^31761063)	AluY	0.776466	0.0135837	0.480648	0.00105531	-0.295819	2.99e-06	0.000275
cg03494428	1	complement(53836318^53836319)	AluSg4	0.744984	0.0194931	0.106375	0.0223847	-0.638609	3.1e-06	0.000278
cg05731212	17	complement(57397595^57397596)	AluSx	0.624974	0.00954477	0.151885	0.0200264	-0.473089	3.21e-06	0.00028
cg12915175	4	complement(2475658^2475659)	AluSx	0.697037	0.0186179	0.133956	0.0186552	-0.563081	3.18e-06	0.00028
cg17674298	7	complement(105993169^105993170)	AluSz	0.905721	0.00509938	0.566552	0.015317	-0.339169	3.4e-06	0.000286
cg23817265	8	77346119^77346120	AluJb	0.670116	0.0115186	0.919034	0.00286199	0.248918	3.43e-06	0.000287
cg24388946	17	complement(125694957^125694958)	AluSp	0.474893	0.018337	0.082661	0.00392723	-0.392232	3.47e-06	0.000288
cg13453253	4	complement(25400894^25400895)	AluJr	0.798461	0.00918818	0.518816	0.00977799	-0.279645	3.52e-06	0.000289
cg16083498	2	complement(130487287^130487288)	AluSx	0.587475	0.0165087	0.185785	0.00997278	-0.40169	3.53e-06	0.000289
cg05445752	5	complement(129483266^129483267)	AluJb	0.505612	0.00595311	0.128881	0.0171033	-0.376732	3.54e-06	0.00029
cg11466708	9	complement(23974816^23974817)	AluSq2	0.74895	0.00167346	0.150721	0.0288847	-0.598228	3.63e-06	0.000292
cg20589463	16	complement(48367851^48367852)	AluSx1	0.886672	0.00203632	0.749121	0.00635959	-0.137552	3.68e-06	0.000293
cg08492238	2	complement(1033176^1033177)	AluJb	0.537526	0.0224406	0.0588084	0.00662421	-0.478718	3.78e-06	0.000295
cg18467551	14	23484600^23484601	AluSx1	0.161027	0.0102696	0.842661	0.0317566	0.681634	3.81e-06	0.000295
cg05238218	6	150803765^150803766	AluSx	0.459558	0.0125347	0.861849	0.0156063	0.402291	4.06e-06	0.000301
cg16981346	1	complement(41128692^41128693)	AluSx3	0.864499	0.00557773	0.427513	0.0211654	-0.436986	4.17e-06	0.000304
cg21936179	15	complement(206786180^206786181)	AluJb	0.23434	0.00872195	0.0400608	0.00429177	-0.194279	4.16e-06	0.000304
cg27501022	12	complement(67026063^67026064)	AluSx	0.6533	0.00525274	0.435069	0.00957738	-0.218231	4.16e-06	0.000304
cg05173425	12	complement(55687760^55687761)	AluSz	0.685599	0.0205424	0.222336	0.0109333	-0.463263	4.22e-06	0.000305
cg21778300	15	complement(154249490^154249491)	AluJb	0.899755	0.0126647	0.642889	0.00271266	-0.256866	4.29e-06	0.000306
cg09787909	15	complement(90203426^90203427)	AluJr	0.885604	0.00385608	0.68484	0.00944826	-0.200763	4.42e-06	0.000309
cg17809280	9	complement(2649988^2649989)	AluSx1	0.879342	0.0172319	0.53472	0.00367361	-0.344622	4.53e-06	0.000311
cg04561094	2	complement(177212760^177212761)	AluSq2	0.847231	0.0205724	0.432451	0.00536476	-0.41478	4.57e-06	0.000312
cg09303312	2	32852456^32852457	AluSx	0.234512	0.00961624	0.54645	0.0128239	0.311938	4.62e-06	0.000313
cg23389079	1	complement(87806133^87806134)	AluSz	0.87654	0.0179003	0.506827	0.00637873	-0.369713	4.63e-06	0.000313
cg02733330	19	complement(151127949^151127950)	AluJo	0.776106	0.00998265	0.550884	0.00606125	-0.225222	4.79e-06	0.000316
cg06627767	14	complement(14520389^14520390)	AluJo	0.495656	0.0141642	0.0703761	0.0168477	-0.42528	4.76e-06	0.000316
cg05660637	10	complement(74781827^74781828)	AluJo	0.279528	0.00787025	0.0580602	0.0083877	-0.221468	4.82e-06	0.000317
cg11868362	1	complement(93374328^93374329)	AluSq	0.496952	0.0113703	0.0777291	0.0186527	-0.419223	4.89e-06	0.000318
cg04444715	19	complement(30499330^30499331)	AluSx	0.866952	0.00471254	0.620517	0.0119984	-0.246435	4.96e-06	0.00032
cg02220125	5	complement(76164117^76164118)	AluSp	0.75225	0.0167719	0.0865373	0.03065	-0.665713	5.03e-06	0.000321
cg05829424	7	complement(6496362^6496363)	AluY	0.898037	0.00276151	0.603332	0.0152788	-0.294705	5.1e-06	0.000322
cg16658473	11	complement(12998870^12998871)	AluSz	0.600682	0.0233098	0.0548089	0.0167936	-0.545873	5.08e-06	0.000322
cg17425484	11	complement(169817247^169817248)	AluSx	0.724971	0.0189462	0.112349	0.0261136	-0.612622	5.1e-06	0.000322
cg27456885	11	complement(31972913^31972914)	AluSc	0.682906	0.0204707	0.249664	0.0106439	-0.433242	5.33e-06	0.000328
cg00265276	16	complement(24068671^24068672)	AluY	0.69192	0.00958956	0.475291	0.00645402	-0.216629	5.37e-06	0.000329
cg07409264	1	complement(32077788^32077789)	AluJr	0.804581	0.0102207	0.518889	0.0113437	-0.285692	5.41e-06	0.00033
cg08049519	11	complement(81412880^81412881)	AluJr	0.765147	0.00672837	0.521752	0.0111271	-0.243395	5.4e-06	0.00033
cg12534839	12	complement(58026796^58026797)	AluSp	0.845608	0.0103998	0.387423	0.0221544	-0.458185	5.39e-06	0.00033
cg00449164	X	complement(107944066^107944067)	AluJo	0.525142	0.0103035	0.225724	0.0123604	-0.299418	5.53e-06	0.000333
cg26254528	5	complement(90576331^90576332)	AluJb	0.808341	0.0364387	0.0879389	0.0132387	-0.720403	5.56e-06	0.000333
cg01272246	13	110792478^110792479	AluJb	0.655431	0.0126459	0.910066	0.0054284	0.254635	5.65e-06	0.000335
cg20558987	4	47537583^47537584	AluJo	0.615133	0.00654037	0.878061	0.0126143	0.262928	5.65e-06	0.000335
cg21300122	2	complement(112284627^112284628)	AluSx	0.84781	0.00826869	0.532368	0.0148871	-0.315442	5.63e-06	0.000335
cg24304518	6	complement(113299015^113299016)	AluJr	0.753277	0.0084726	0.221838	0.0275672	-0.531439	5.74e-06	0.000337
cg12001930	8	complement(134212339^134212340)	AluSx1	0.28385	0.00333653	0.133638	0.00746813	-0.150212	5.82e-06	0.000339
cg13277179	2	30759310^30759311	AluJr	0.144022	0.0102924	0.427779	0.0115229	0.283758	5.82e-06	0.000339
cg04199753	12	2060443^2060444	AluJo	0.651927	0.0123275	0.887261	0.00381177	0.235334	5.99e-06	0.000343
cg05337711	16	complement(11946064^11946065)	AluJr	0.350492	0.017302	0.0351523	0.000353783	-0.315339	6.01e-06	0.000343
cg21390166	15	complement(21455845^21455846)	AluSx1	0.676711	0.0156998	0.11752	0.026331	-0.559191	5.98e-06	0.000343
cg09928260	15	complement(111177146^111177147)	AluJb	0.79591	0.0151702	0.518831	0.0013165	-0.277079	6.04e-06	0.000344
cg20794567	5	complement(5738541^5738542)	AluSx3	0.70304	0.0145223	0.0734927	0.0315178	-0.629547	6.11e-06	0.000345
cg20662753	12	complement(151481457^151481458)	AluJo	0.89345	0.0156304	0.564086	0.00930289	-0.329364	6.16e-06	0.000346
cg25870097	7	complement(139452537^139452538)	AluJb	0.563198	0.0159104	0.0861466	0.0210745	-0.477051	6.22e-06	0.000347
cg08762290	3	complement(123711460^123711461)	AluSx1	0.883928	0.00512874	0.735745	0.00641978	-0.148184	6.26e-06	0.000348
cg10246520	7	complement(53601944^53601945)	AluJb	0.847197	0.019854	0.486354	0.00288133	-0.360843	6.33e-06	0.000349
cg10398905	7	97406466^97406467	AluSp	0.56792	0.0087953	0.88432	0.0153788	0.316399	6.51e-06	0.000352
cg02979613	5	complement(110276335^110276336)	AluJr	0.711218	0.00910772	0.513074	0.00642809	-0.198144	6.63e-06	0.000354
cg13404048	17	complement(14296052^14296053)	AluSg	0.88937	0.00478359	0.635741	0.0134382	-0.253629	6.62e-06	0.000354
cg10017653	1	complement(155176341^155176342)	AluSq2	0.585698	0.00716793	0.354249	0.0110023	-0.231448	6.86e-06	0.000358
cg23423607	19	92585304^92585305	AluSg	0.710011	0.0121899	0.925633	0.000966384	0.215621	6.85e-06	0.000358
cg09739109	14	complement(6666368^6666369)	AluJb	0.887359	0.00500536	0.646447	0.0128041	-0.240912	7.02e-06	0.000361
cg09052544	15	90036122^90036123	AluJb	0.399374	0.0260441	0.897401	0.0117015	0.498028	7.15e-06	0.000363
cg14120331	16	70090753^70090754	AluJb	0.521435	0.0148247	0.914867	0.0170642	0.393432	7.21e-06	0.000365
cg14999623	1	90256995^90256996	AluSx1	0.202637	0.011093	0.736109	0.0285995	0.533472	7.24e-06	0.000365
cg27284398	12	complement(14014213^14014214)	AluSx	0.409617	0.00556554	0.102937	0.0167239	-0.30668	7.22e-06	0.000365
cg16636871	7	complement(33112203^33112204)	AluJb	0.195554	0.00216517	0.0493244	0.00813323	-0.146229	7.26e-06	0.000366
cg04349727	10	complement(51457389^51457390)	AluSz6	0.603847	0.0280463	0.0493921	0.0153463	-0.554455	7.32e-06	0.000367
cg06375409	16	complement(1028286^1028287)	AluJr	0.863945	0.0135681	0.485609	0.0171857	-0.378336	7.42e-06	0.000369
cg24492022	7	complement(18802110^18802111)	AluSc	0.669683	0.0152469	0.318523	0.0134581	-0.351161	7.44e-06	0.000369
cg22416934	12	complement(58359908^58359909)	AluSp	0.898373	0.00938113	0.615313	0.0134925	-0.28306	7.52e-06	0.00037
cg04574817	7	complement(22957790^22957791)	AluJo	0.905671	0.00910714	0.623621	0.0136593	-0.28205	7.59e-06	0.000372
cg14728889	8	complement(43400566^43400567)	AluJo	0.725728	0.00266808	0.0990078	0.0363764	-0.62672	7.59e-06	0.000372
cg22533480	4	complement(60559834^60559835)	AluSz	0.757242	0.025596	0.212488	0.0187667	-0.544754	7.62e-06	0.000372
cg13168565	14	complement(18548731^18548732)	AluJb	0.514137	0.0232072	0.102779	0.00640145	-0.411358	7.76e-06	0.000375
cg09550293	15	complement(38456531^38456532)	AluSc8	0.810052	0.00827586	0.567064	0.0115878	-0.242988	7.8e-06	0.000376
cg05954222	5	complement(96927937^96927938)	AluJr	0.834063	0.00931751	0.545838	0.014147	-0.288225	7.89e-06	0.000377
cg15546285	19	complement(31999222^31999223)	AluSx	0.872531	0.0212471	0.218178	0.0321131	-0.654353	7.93e-06	0.000378
cg22178865	20	complement(73124684^73124685)	AluJb	0.9074	0.0196855	0.516519	0.0118987	-0.390881	7.93e-06	0.000378
cg02847897	10	complement(88142275^88142276)	AluSc5	0.463175	0.017875	0.143513	0.00595975	-0.319663	7.99e-06	0.000379
cg22857670	5	complement(50084155^50084156)	AluJb	0.78079	0.0385466	0.0649929	0.0172174	-0.715797	8e-06	0.000379
cg21322247	19	complement(37872847^37872848)	AluSz	0.906565	0.00640257	0.543079	0.0205197	-0.363486	8.09e-06	0.000381
cg03342330	X	complement(21612890^21612891)	AluSx	0.804891	0.0106831	0.472581	0.0165263	-0.33231	8.13e-06	0.000382
cg15491125	20	175991480^175991481	AluSx1	0.405239	0.0209144	0.833359	0.0143077	0.428119	8.12e-06	0.000382
cg20238921	17	8108380^8108381	AluJo	0.776974	0.00223554	0.892186	0.00644186	0.115212	8.12e-06	0.000382
cg16300553	15	complement(8131077^8131078)	AluSz	0.553133	0.0166501	0.144204	0.0176161	-0.408929	8.17e-06	0.000383
cg15026343	3	complement(14780126^14780127)	AluJb	0.283214	0.0108972	0.0995415	0.000472958	-0.183673	8.23e-06	0.000384
cg03230143	17	complement(6687082^6687083)	AluJr	0.586507	0.0106571	0.129317	0.0250188	-0.457189	8.28e-06	0.000385
cg17907056	15	complement(30638503^30638504)	AluSz6	0.719912	0.0168269	0.183986	0.0270693	-0.535926	8.28e-06	0.000385
cg13250654	19	complement(84274211^84274212)	AluSx	0.640654	0.0123698	0.143625	0.0269055	-0.497028	8.33e-06	0.000386
cg08320670	7	77543192^77543193	AluJr	0.726071	0.01074	0.907987	0.00157909	0.181916	8.39e-06	0.000387
cg11598492	11	53361419^53361420	AluJb	0.265365	0.025907	0.717322	0.00801579	0.451957	8.57e-06	0.00039
cg00158260	17	183747523^183747524	AluSx	0.521976	0.00905186	0.818065	0.0154122	0.296089	8.78e-06	0.000393
cg11804818	1	complement(41859224^41859225)	AluJb	0.665952	0.00825863	0.23609	0.0245657	-0.429862	8.74e-06	0.000393
cg20684222	21	complement(54272961^54272962)	AluJb	0.767025	0.0224997	0.32979	0.0137474	-0.437235	8.75e-06	0.000393
cg00720747	19	4363832^4363833	AluJr	0.296707	0.00550526	0.479533	0.00957226	0.182827	8.8e-06	0.000394
cg22298524	12	complement(155045700^155045701)	AluSz	0.701973	0.0163449	0.102469	0.0326153	-0.599503	9.07e-06	0.000398
cg01571722	5	complement(130466871^130466872)	AluYc	0.250348	0.0123905	0.0471361	0.000299595	-0.203212	9.15e-06	0.000399
cg26597669	9	complement(21612886^21612887)	AluSx	0.767087	0.0245339	0.314229	0.0128451	-0.452858	9.25e-06	0.000401
cg01168390	19	complement(102986583^102986584)	AluY	0.791044	0.00909073	0.165876	0.0372248	-0.625168	9.33e-06	0.000402
cg01279902	6	104171040^104171041	AluSg	0.549444	0.0190658	0.869338	0.00538512	0.319894	9.72e-06	0.000409
cg12280242	3	complement(4112056^4112057)	AluSc	0.910205	0.00496354	0.34295	0.0347816	-0.567255	9.73e-06	0.000409
cg03673295	10	complement(40391320^40391321)	AluSz6	0.812057	0.0071622	0.630939	0.00865129	-0.181117	9.77e-06	0.00041
cg14113046	12	complement(54184536^54184537)	AluJb	0.616821	0.0181275	0.120494	0.0249021	-0.496327	9.8e-06	0.00041
cg26441097	19	complement(109054344^109054345)	AluSx1	0.750912	0.0164325	0.397189	0.0145538	-0.353722	9.8e-06	0.00041
cg13642749	7	complement(35653818^35653819)	AluJo	0.883854	0.00653525	0.654859	0.0126408	-0.228995	9.86e-06	0.000411
cg05974629	X	complement(66742299^66742300)	AluSx1	0.773273	0.00574115	0.60553	0.00874111	-0.167743	9.99e-06	0.000413
cg15191021	20	complement(41321218^41321219)	AluSg	0.379654	0.00809958	0.193271	0.0083455	-0.186383	1e-05	0.000414
cg06643360	6	complement(241688263^241688264)	AluSz	0.703301	0.019394	0.320414	0.0139998	-0.382887	1.01e-05	0.000415
cg12924548	22	complement(52634230^52634231)	AluSz	0.868461	0.0154762	0.459291	0.0204168	-0.40917	1.02e-05	0.000416
cg26366554	4	complement(138610113^138610114)	AluSp	0.599998	0.0149678	0.141513	0.0245031	-0.458484	1.02e-05	0.000416
cg07871589	3	complement(68646229^68646230)	AluJb	0.863307	0.00750054	0.662553	0.0101178	-0.200755	1.02e-05	0.000417
cg05097579	1	complement(136750029^136750030)	AluJb	0.679777	0.0133545	0.357823	0.015163	-0.321954	1.03e-05	0.000418
cg00152315	5	complement(34899297^34899298)	AluSz	0.918872	0.00863735	0.720156	0.00901969	-0.198716	1.03e-05	0.000419
cg16311186	X	complement(140114137^140114138)	AluSx1	0.545579	0.0305793	0.042655	0.00851262	-0.502924	1.05e-05	0.000421
cg21337074	17	complement(57515799^57515800)	AluY	0.775037	0.00345517	0.493491	0.017452	-0.281546	1.05e-05	0.000422
cg24401737	20	complement(202047473^202047474)	AluSx3	0.210993	0.00442568	0.0419115	0.00971639	-0.169082	1.05e-05	0.000422
cg05237015	16	complement(99842241^99842242)	AluSz6	0.359222	0.0104016	0.170063	0.00603167	-0.189159	1.08e-05	0.000426
cg04963967	20	complement(139167427^139167428)	AluSq2	0.273346	0.0105102	0.0821957	0.00616508	-0.19115	1.09e-05	0.000429
cg15791108	X	complement(2653571^2653572)	AluSx1	0.815187	0.0130986	0.527509	0.0128744	-0.287677	1.1e-05	0.000429
cg26308318	14	195865435^195865436	AluJo	0.504403	0.0225564	0.894704	0.0105441	0.390301	1.09e-05	0.000429
cg02001297	3	complement(2357253^2357254)	AluSz	0.8302	0.0154967	0.538479	0.0105232	-0.291721	1.12e-05	0.000433
cg08615372	12	complement(18699234^18699235)	AluJr	0.298989	0.0117481	0.0999011	0.00501182	-0.199088	1.12e-05	0.000433
cg13596693	4	complement(1502963^1502964)	AluJr	0.682561	0.0121291	0.09888	0.0354425	-0.583681	1.12e-05	0.000433
cg17006282	4	complement(5689943^5689944)	AluY	0.489944	0.0155063	0.195449	0.0107869	-0.294495	1.12e-05	0.000433
cg23640316	17	complement(29816350^29816351)	AluSg	0.706618	0.0133366	0.455367	0.00905331	-0.25125	1.12e-05	0.000433
cg15586842	15	complement(47746205^47746206)	AluSc8	0.91117	0.00788647	0.643954	0.0154017	-0.267216	1.16e-05	0.00044
cg19289461	4	complement(30394812^30394813)	AluJb	0.90929	0.00906364	0.585387	0.0189689	-0.323903	1.17e-05	0.000441
cg26901880	4	complement(26738686^26738687)	AluJo	0.827689	0.02318	0.235637	0.0306459	-0.592052	1.17e-05	0.000441
cg17020992	7	complement(180909888^180909889)	AluJb	0.83394	0.00217518	0.593359	0.0154973	-0.240581	1.18e-05	0.000443
cg03901836	4	complement(232456624^232456625)	AluSp	0.822863	0.00908849	0.498187	0.0191035	-0.324676	1.19e-05	0.000444
cg17527238	1	complement(103084056^103084057)	AluY	0.875423	0.000804356	0.74514	0.00845655	-0.130283	1.19e-05	0.000444
cg09190290	6	71927972^71927973	AluSx	0.601551	0.0189543	0.901098	0.00483694	0.299547	1.2e-05	0.000445
cg04157726	1	complement(132285131^132285132)	AluSx1	0.82365	0.00628138	0.670853	0.00776811	-0.152796	1.21e-05	0.000446
cg07188198	2	complement(195447551^195447552)	AluSx	0.829385	0.0219029	0.47862	0.00679793	-0.350765	1.21e-05	0.000446
cg08318365	10	29093905^29093906	AluSz	0.350258	0.00685713	0.534757	0.00993437	0.184498	1.21e-05	0.000446
cg27175386	7	complement(24155489^24155490)	AluJr	0.625541	0.00364959	0.409261	0.0136553	-0.216281	1.2e-05	0.000446
cg27257987	19	complement(43709360^43709361)	AluSx3	0.426795	0.0225313	0.0648145	0.00742569	-0.361981	1.22e-05	0.000448
cg11803801	12	complement(172299559^172299560)	AluSq	0.801452	0.00577637	0.628449	0.00977174	-0.173003	1.22e-05	0.000449
cg22138314	6	complement(597242^597243)	AluJr	0.151585	0.00738087	0.035134	0.00205624	-0.116451	1.24e-05	0.000451
cg03710889	19	219252818^219252819	AluSc	0.0957766	0.0145794	0.571907	0.027771	0.47613	1.24e-05	0.000452
cg08849628	15	complement(139060370^139060371)	AluJb	0.600709	0.0321359	0.0681215	0.0142142	-0.532587	1.25e-05	0.000453
cg13270972	16	42896301^42896302	AluJo	0.640784	0.0131301	0.90171	0.0111183	0.260926	1.25e-05	0.000453
cg17761410	4	complement(148429722^148429723)	AluJb	0.869399	0.0104051	0.564166	0.0172424	-0.305234	1.25e-05	0.000453
cg00129981	8	5108968^5108969	AluSx	0.898086	0.00307428	0.968619	0.00350209	0.0705332	1.26e-05	0.000454
cg01173794	1	complement(36131225^36131226)	AluSz6	0.803081	0.0121017	0.576337	0.0089715	-0.226744	1.29e-05	0.000458
cg10085238	17	complement(237137336^237137337)	AluSx	0.631952	0.00926531	0.274068	0.0220824	-0.357884	1.32e-05	0.000463
cg10523671	20	121612956^121612957	AluSq2	0.112649	0.0104373	0.660284	0.0351751	0.547635	1.33e-05	0.000464
cg04986413	7	99161311^99161312	AluSz	0.176907	0.0107939	0.418943	0.0121574	0.242036	1.34e-05	0.000465
cg09418843	22	complement(10564124^10564125)	AluJb	0.723688	0.0128309	0.494723	0.00851981	-0.228965	1.35e-05	0.000466
cg24412659	14	complement(11042602^11042603)	AluJr	0.747222	0.00342707	0.11515	0.042369	-0.632072	1.35e-05	0.000466
cg25036250	8	complement(73497688^73497689)	AluSg	0.875849	0.00641945	0.720578	0.00823529	-0.155271	1.35e-05	0.000466
cg01869360	5	complement(88315450^88315451)	AluJr	0.576719	0.0287407	0.126376	0.00967468	-0.450343	1.36e-05	0.000467
cg15981799	3	complement(42784401^42784402)	AluSz6	0.687967	0.0106973	0.381749	0.0176234	-0.306218	1.36e-05	0.000467
cg14081906	2	complement(241815253^241815254)	AluSx1	0.946526	0.00507489	0.842352	0.00486021	-0.104175	1.37e-05	0.000468
cg24476584	1	complement(58883830^58883831)	AluSc	0.77918	0.00960722	0.535795	0.013364	-0.243385	1.38e-05	0.00047
cg03949551	12	complement(56955666^56955667)	AluJb	0.617764	0.0180486	0.151812	0.0258976	-0.465952	1.39e-05	0.000471
cg13081429	19	complement(236175585^236175586)	AluSq	0.861078	0.00809321	0.325674	0.0354573	-0.535405	1.41e-05	0.000473
cg21680327	6	complement(36108225^36108226)	AluSx3	0.651004	0.00528727	0.162118	0.0327997	-0.488887	1.41e-05	0.000473
cg21516724	12	2295456^2295457	AluSq2	0.709776	0.0126484	0.92303	0.00710586	0.213254	1.41e-05	0.000474
cg17103026	7	complement(61262957^61262958)	AluJb	0.7852	0.0102879	0.519569	0.0149644	-0.26563	1.44e-05	0.000478
cg17120588	11	complement(159911089^159911090)	AluSx	0.802609	0.00876884	0.434873	0.0235613	-0.367737	1.44e-05	0.000478
cg04553327	6	complement(165813346^165813347)	AluJo	0.397534	0.0183227	0.124692	0.0038213	-0.272841	1.46e-05	0.000481
cg06812990	7	complement(4348487^4348488)	AluSx	0.846764	0.0147725	0.557647	0.0132597	-0.289116	1.47e-05	0.000482
cg12103742	1	64739852^64739853	AluJb	0.637598	0.0122831	0.920618	0.0150836	0.28302	1.47e-05	0.000483
cg17588491	2	complement(25198892^25198893)	AluSx	0.813774	0.00505684	0.410246	0.0272646	-0.403527	1.47e-05	0.000483
cg19042008	21	complement(13496713^13496714)	AluSc8	0.817949	0.00669882	0.327864	0.0330478	-0.490085	1.48e-05	0.000484
cg09497124	20	complement(43883469^43883470)	AluJb	0.879145	0.0164711	0.636233	0.00290825	-0.242912	1.48e-05	0.000485
cg25359907	19	complement(7754845^7754846)	AluSq2	0.920868	0.00549182	0.818828	0.0043904	-0.102039	1.49e-05	0.000485
cg25911398	11	complement(58367175^58367176)	AluY	0.918642	0.0115265	0.59132	0.0193758	-0.327322	1.48e-05	0.000485
cg07580047	19	complement(2389662^2389663)	AluSz	0.796675	0.0102434	0.633058	0.00482511	-0.163617	1.51e-05	0.000489
cg00996315	4	complement(42977550^42977551)	AluSz6	0.163092	0.00675925	0.0419074	0.00501177	-0.121185	1.53e-05	0.000492
cg02036364	1	58521443^58521444	AluSz	0.311201	0.0158124	0.539875	0.00129895	0.228674	1.53e-05	0.000492
cg15584497	1	complement(54761974^54761975)	AluJo	0.801863	0.0134274	0.559825	0.0101118	-0.242039	1.53e-05	0.000493
cg14821382	19	complement(131443311^131443312)	AluSq2	0.582117	0.0048477	0.293527	0.0194902	-0.28859	1.55e-05	0.000494
cg03700598	22	complement(4467255^4467256)	AluJb	0.389999	0.0124279	0.131499	0.0130628	-0.258501	1.56e-05	0.000496
cg06489329	2	1914049^1914050	AluJo	0.694378	0.0146657	0.911163	0.00367286	0.216785	1.56e-05	0.000496
cg12784346	14	complement(26276058^26276059)	AluJb	0.736449	0.0232052	0.17769	0.0313417	-0.558759	1.56e-05	0.000496
cg17718401	17	complement(119199352^119199353)	AluSz	0.712513	0.0270476	0.302673	0.00947158	-0.409841	1.58e-05	0.000498
cg11209776	2	complement(95308807^95308808)	AluSp	0.758047	0.0115679	0.579512	0.0047146	-0.178535	1.58e-05	0.000499
cg06688916	1	complement(99595095^99595096)	AluJr	0.791973	0.0216182	0.448507	0.0106631	-0.343466	1.6e-05	0.000502
cg13893715	12	100968135^100968136	AluSz6	0.0665802	0.00862002	0.209749	0.00516017	0.143168	1.6e-05	0.000502
cg03986400	16	18042577^18042578	AluJr	0.524236	0.0106879	0.757426	0.0124587	0.233191	1.62e-05	0.000504
cg15543154	7	complement(123146856^123146857)	AluSz6	0.693613	0.0151996	0.394102	0.0146098	-0.299511	1.62e-05	0.000504
cg19621988	14	complement(138669097^138669098)	AluSq4	0.874721	0.0111253	0.625352	0.0135609	-0.249369	1.61e-05	0.000504
cg05832853	22	complement(55840551^55840552)	AluSx1	0.923956	0.00606503	0.785883	0.00760734	-0.138073	1.63e-05	0.000505
cg07529955	4	complement(2663165^2663166)	AluJb	0.908866	0.00381709	0.588412	0.0222503	-0.320453	1.62e-05	0.000505
cg03364150	15	complement(46947700^46947701)	AluJr	0.878657	0.012032	0.640778	0.0117178	-0.237879	1.64e-05	0.000507
cg04149141	6	complement(46912823^46912824)	AluSx	0.721641	0.00317381	0.638575	0.00493657	-0.083066	1.64e-05	0.000507
cg20359202	10	complement(40626144^40626145)	AluSz6	0.871175	0.00286052	0.811802	0.00306696	-0.0593739	1.64e-05	0.000507
cg00529424	4	complement(850110^850111)	AluSp	0.856327	0.0206516	0.435919	0.0214543	-0.420408	1.66e-05	0.000509
cg08177015	7	complement(18902527^18902528)	AluJr	0.613572	0.015668	0.0991954	0.0329596	-0.514377	1.67e-05	0.000511
cg14041810	18	complement(211412262^211412263)	AluSx4	0.858672	0.0195457	0.488852	0.0175484	-0.369819	1.68e-05	0.000511
cg23981142	16	complement(141020664^141020665)	AluJr	0.587609	0.0114297	0.383028	0.00897528	-0.204581	1.68e-05	0.000511
cg27444644	4	complement(55872467^55872468)	AluSx	0.581038	0.0143506	0.0729094	0.0331113	-0.508129	1.68e-05	0.000511
cg03317682	4	32086091^32086092	AluSx3	0.283878	0.0379712	0.889796	0.0204898	0.605918	1.69e-05	0.000513
cg06620200	19	complement(54190235^54190236)	AluSc8	0.503832	0.0321024	0.0497298	0.00358358	-0.454102	1.69e-05	0.000513
cg06916404	6	complement(38759941^38759942)	AluY	0.779108	0.0207009	0.236897	0.0326146	-0.542211	1.7e-05	0.000514
cg10720040	3	complement(1314729^1314730)	AluSx	0.832565	0.00958516	0.438742	0.0264371	-0.393822	1.71e-05	0.000516
cg00689075	14	complement(36197349^36197350)	AluSq	0.555613	0.0290757	0.0590864	0.0204045	-0.496526	1.73e-05	0.000518
cg01623472	19	3047965^3047966	AluSx1	0.185323	0.0216523	0.56422	0.0163126	0.378897	1.73e-05	0.000518
cg04064028	18	170335723^170335724	AluJr	0.616075	0.00519228	0.881192	0.0182725	0.265118	1.74e-05	0.000519
cg10033192	1	complement(125626916^125626917)	AluSz	0.787616	0.0244586	0.331927	0.0215893	-0.455689	1.73e-05	0.000519
cg12243909	13	complement(67662846^67662847)	AluSx1	0.597517	0.0031382	0.537109	0.00301091	-0.0604087	1.77e-05	0.000523
cg04537229	20	complement(186545622^186545623)	AluSx	0.849155	0.0170243	0.480337	0.0204331	-0.368818	1.78e-05	0.000525
cg07525913	6	complement(899559^899560)	AluJr	0.626216	0.00631083	0.17956	0.0316295	-0.446656	1.79e-05	0.000526
cg00869309	20	complement(57179660^57179661)	AluSq	0.766817	0.0319062	0.28238	0.0144801	-0.484437	1.8e-05	0.000528
cg24831427	6	99842353^99842354	AluSz6	0.810519	0.00366846	0.906338	0.00588395	0.0958196	1.81e-05	0.000528
cg24862999	7	complement(7480388^7480389)	AluSc8	0.596723	0.0186605	0.247707	0.017021	-0.349016	1.81e-05	0.000528
cg23942349	15	complement(57858027^57858028)	AluSz	0.892453	0.0166067	0.573485	0.0162114	-0.318967	1.85e-05	0.000534
cg12428024	20	43648730^43648731	AluY	0.768666	0.00904961	0.90395	0.00393081	0.135283	1.86e-05	0.000536
cg13440958	6	1625403^1625404	AluSg	0.791676	0.00618108	0.934044	0.00834381	0.142368	1.86e-05	0.000536
cg17257469	16	complement(137775104^137775105)	AluSx1	0.654857	0.0128421	0.244756	0.0269988	-0.410101	1.86e-05	0.000536
cg14160443	5	complement(12216505^12216506)	AluSq	0.832818	0.0088939	0.525563	0.0205835	-0.307255	1.87e-05	0.000537
cg22921228	19	complement(54222583^54222584)	AluSp	0.839888	0.00370439	0.782618	0.00193576	-0.0572699	1.87e-05	0.000537
cg13388830	22	complement(103910870^103910871)	AluSx1	0.385336	0.0161125	0.0706116	0.0164247	-0.314725	1.88e-05	0.000538
cg16413327	10	complement(31215451^31215452)	AluSq	0.847971	0.00721073	0.64268	0.0131461	-0.205291	1.87e-05	0.000538
cg06418907	13	complement(7982510^7982511)	AluY	0.445039	0.010663	0.0748286	0.0249371	-0.370211	1.9e-05	0.00054
cg07270499	19	complement(13134569^13134570)	AluJr	0.51349	0.0226268	0.116958	0.0182144	-0.396532	1.9e-05	0.00054
cg02837432	19	complement(72232889^72232890)	AluSx	0.890312	0.019558	0.60397	0.00761948	-0.286342	1.9e-05	0.000541
cg14938103	1	complement(129437397^129437398)	AluSq	0.585494	0.0028277	0.223966	0.026392	-0.361528	1.91e-05	0.000542
cg06815017	2	27091182^27091183	AluSx	0.494839	0.0197299	0.776721	0.00631111	0.281881	1.92e-05	0.000543
cg06239982	2	complement(46604167^46604168)	AluJo	0.508983	0.0116476	0.272862	0.0129045	-0.236121	1.94e-05	0.000545
cg22499381	19	complement(11024967^11024968)	AluSz6	0.768821	0.00942475	0.478274	0.0192626	-0.290547	1.95e-05	0.000548
cg02493260	19	complement(55274188^55274189)	AluSq2	0.460984	0.0170002	0.0946286	0.0210889	-0.366356	1.97e-05	0.000549
cg15046164	1	complement(5177024^5177025)	AluSq	0.554556	0.0183018	0.198135	0.0189645	-0.356421	1.97e-05	0.000549
cg14641774	5	complement(34146184^34146185)	AluSx	0.789313	0.0120688	0.489818	0.0185918	-0.299495	1.98e-05	0.00055
cg21885218	20	complement(72739962^72739963)	AluJb	0.366395	0.0100856	0.14918	0.0125323	-0.217215	1.98e-05	0.00055
cg02920701	9	complement(75838027^75838028)	AluSx	0.587094	0.00560311	0.430964	0.0101209	-0.15613	1.99e-05	0.000551
cg12317346	3	complement(17680704^17680705)	AluSq10	0.698363	0.0373166	0.103383	0.0235186	-0.59498	1.99e-05	0.000551
cg15420515	16	complement(45739290^45739291)	AluJr	0.615532	0.00272166	0.348587	0.019592	-0.266945	1.99e-05	0.000551
cg21878369	3	53194695^53194696	AluSz	0.337582	0.0297441	0.768478	0.0116554	0.430896	1.99e-05	0.000551
cg11837744	2	complement(95556758^95556759)	AluYc	0.786046	0.0130181	0.487307	0.0179376	-0.298739	2e-05	0.000552
cg22699727	1	complement(247698341^247698342)	AluJo	0.739614	0.020065	0.174594	0.036806	-0.565021	2e-05	0.000552
cg00715821	17	complement(148753766^148753767)	AluY	0.650454	0.0209166	0.106396	0.0345777	-0.544058	2e-05	0.000553
cg02387612	2	complement(55889797^55889798)	AluSx1	0.623315	0.0117413	0.10643	0.0365643	-0.516885	2.01e-05	0.000553
cg12493936	17	complement(27922194^27922195)	AluJb	0.641723	0.0166453	0.357883	0.0129545	-0.28384	2.01e-05	0.000553
cg11659718	16	complement(88142287^88142288)	AluSc5	0.32683	0.0126594	0.113924	0.00951513	-0.212906	2.02e-05	0.000554
cg11903239	15	complement(68748907^68748908)	AluJr	0.560948	0.0178458	0.312014	0.00494392	-0.248934	2.02e-05	0.000554
cg27041026	10	32633891^32633892	AluSx1	0.571668	0.018941	0.865677	0.0109993	0.294009	2.03e-05	0.000555
cg08253809	11	complement(23568017^23568018)	AluJr4	0.74819	0.00510434	0.112467	0.0471	-0.635724	2.03e-05	0.000556
cg15995695	19	179334675^179334676	AluSq2	0.289151	0.00160836	0.55421	0.0197358	0.265059	2.05e-05	0.000558
cg01319471	7	complement(12759546^12759547)	AluSq2	0.83963	0.01066	0.608431	0.0136579	-0.231198	2.08e-05	0.000561
cg27402871	19	119916999^119917000	AluSp	0.685254	0.0116618	0.877016	0.00839905	0.191762	2.08e-05	0.000561
cg22236919	6	complement(54706997^54706998)	AluSg	0.781581	0.00174742	0.563194	0.0162919	-0.218387	2.09e-05	0.000562
cg18168663	3	complement(24644504^24644505)	AluSz	0.799356	0.00892184	0.635294	0.00850235	-0.164062	2.1e-05	0.000563
cg09816218	3	5001117^5001118	AluSc8	0.749895	0.00423689	0.884066	0.00916276	0.134171	2.11e-05	0.000565
cg18052304	22	complement(53225441^53225442)	AluJb	0.662629	0.00414782	0.226335	0.0326459	-0.436295	2.13e-05	0.000567
cg20836546	22	complement(29298474^29298475)	AluJb	0.666252	0.00636128	0.370007	0.021434	-0.296245	2.14e-05	0.000568
cg13402083	6	complement(12440923^12440924)	AluSq	0.905962	0.00419716	0.661744	0.0179744	-0.244217	2.15e-05	0.000569
cg09513023	1	complement(10290787^10290788)	AluSz	0.833969	0.00669895	0.610639	0.0155144	-0.22333	2.16e-05	0.00057
cg17212184	16	complement(89787638^89787639)	AluSx	0.646388	0.0113628	0.414093	0.0134253	-0.232294	2.16e-05	0.000571
cg16619805	13	complement(145646030^145646031)	AluSx	0.897687	0.00783115	0.792979	0.00135468	-0.104708	2.18e-05	0.000573
cg10821964	6	40269214^40269215	AluSz6	0.534863	0.0133618	0.866938	0.0214527	0.332075	2.21e-05	0.000576
cg02640190	12	46065782^46065783	AluSg4	0.648386	0.0122571	0.897807	0.0145175	0.249421	2.22e-05	0.000577
cg23942678	1	complement(51224795^51224796)	AluSz	0.690837	0.01325	0.430109	0.0147997	-0.260728	2.22e-05	0.000577
cg01386872	7	98784254^98784255	AluSx1	0.29825	0.0366349	0.829756	0.017381	0.531506	2.23e-05	0.000578
cg13213596	19	complement(72879892^72879893)	AluSx1	0.885162	0.0146354	0.674532	0.00665552	-0.21063	2.23e-05	0.000578
cg15033658	7	complement(56031826^56031827)	AluJr	0.556686	0.0130053	0.255548	0.0189531	-0.301137	2.23e-05	0.000578
cg05315595	15	complement(38450822^38450823)	AluJr	0.835091	0.0090522	0.516832	0.0226157	-0.31826	2.26e-05	0.000581
cg06643318	19	97246890^97246891	AluSg	0.775397	0.00197898	0.908699	0.0100218	0.133302	2.27e-05	0.000582
cg12355840	20	complement(25481245^25481246)	AluJb	0.875327	0.0223932	0.492661	0.0189946	-0.382666	2.28e-05	0.000583
cg02987026	7	complement(15904110^15904111)	AluJo	0.508064	0.017337	0.0901634	0.0269896	-0.4179	2.28e-05	0.000584
cg01624386	5	76135677^76135678	AluJb	0.608397	0.0199555	0.902373	0.010608	0.293976	2.3e-05	0.000585
cg14032260	19	complement(47025350^47025351)	AluY	0.74791	0.0129089	0.418136	0.0218121	-0.329774	2.3e-05	0.000585
cg05042492	19	complement(89899729^89899730)	AluSc	0.8347	0.0242072	0.505238	0.00747891	-0.329461	2.3e-05	0.000586
cg10675515	2	complement(51978789^51978790)	AluSc	0.599314	0.0293967	0.148779	0.0183449	-0.450536	2.3e-05	0.000586
cg18163627	7	complement(11071588^11071589)	AluSz6	0.917038	0.00794973	0.612267	0.0220519	-0.304771	2.3e-05	0.000586
cg01367037	16	complement(122092175^122092176)	AluJo	0.767342	0.00956157	0.56844	0.0119625	-0.198903	2.31e-05	0.000587
cg15392147	20	59209777^59209778	AluSp	0.283638	0.0395196	0.840131	0.0165866	0.556493	2.31e-05	0.000587
cg21254912	19	complement(30957389^30957390)	AluJr	0.564378	0.0316108	0.130563	0.0107683	-0.433815	2.31e-05	0.000587
cg00608926	5	complement(52995550^52995551)	AluJb	0.903819	0.00726393	0.535444	0.0274663	-0.368375	2.33e-05	0.000589
cg04165933	10	complement(49833847^49833848)	AluJb	0.8364	0.0153089	0.615152	0.00757092	-0.221248	2.34e-05	0.000589
cg17621338	17	complement(54989568^54989569)	AluSc8	0.71585	0.0118499	0.556732	0.00321395	-0.159118	2.33e-05	0.000589
cg22699447	19	complement(107359588^107359589)	AluY	0.52933	0.0273917	0.0926196	0.0196456	-0.43671	2.34e-05	0.000589
cg15519237	6	complement(40910626^40910627)	AluJr	0.834222	0.00116153	0.203817	0.0486925	-0.630406	2.34e-05	0.00059
cg23803206	6	47798847^47798848	AluJo	0.614477	0.0209983	0.923938	0.0115125	0.309461	2.36e-05	0.000592
cg11264564	14	59387768^59387769	AluY	0.824753	0.00691996	0.917009	0.00178915	0.0922561	2.37e-05	0.000593
cg25798605	19	complement(41868887^41868888)	AluJo	0.865979	0.0143623	0.55627	0.0192085	-0.309708	2.37e-05	0.000593
cg11048863	22	complement(17205816^17205817)	AluY	0.510647	0.0359645	0.0455538	0.00277002	-0.465094	2.38e-05	0.000594
cg15024948	6	complement(84732603^84732604)	AluY	0.787513	0.0149953	0.398824	0.0261454	-0.388689	2.38e-05	0.000594
cg24555980	6	56708690^56708691	AluSz6	0.229713	0.00638701	0.70885	0.0366021	0.479137	2.38e-05	0.000594
cg25514475	11	171693762^171693763	AluJr4	0.750529	0.00973724	0.909937	0.00762756	0.159407	2.38e-05	0.000595
cg22718647	5	complement(43390414^43390415)	AluSx1	0.919667	0.00572543	0.702789	0.015884	-0.216878	2.42e-05	0.000598
cg17099852	14	70380012^70380013	AluJb	0.830973	0.00532461	0.930991	0.00569006	0.100017	2.42e-05	0.000599
cg26294551	19	complement(194120827^194120828)	AluSx	0.857065	0.0139401	0.600465	0.014385	-0.2566	2.44e-05	0.000601
cg17714030	3	complement(229983^229984)	AluSx	0.899736	0.0142265	0.599374	0.0186902	-0.300362	2.46e-05	0.000603
cg11827629	1	complement(115822424^115822425)	AluJo	0.471599	0.0315997	0.0536899	0.00846681	-0.417909	2.47e-05	0.000605
cg01853828	13	30684633^30684634	AluJo	0.777224	0.00475072	0.927184	0.0107447	0.14996	2.48e-05	0.000606
cg10738003	5	complement(120233535^120233536)	AluY	0.89025	0.023865	0.543743	0.01298	-0.346507	2.48e-05	0.000606
cg05863862	12	complement(29649807^29649808)	AluJr4	0.688344	0.0134955	0.510959	0.00336923	-0.177385	2.49e-05	0.000607
cg26876834	19	complement(2013573^2013574)	AluSx3	0.338151	0.0163258	0.0618042	0.0142678	-0.276347	2.49e-05	0.000607
cg14334878	21	121828540^121828541	AluJo	0.531564	0.0130547	0.884109	0.0244034	0.352545	2.5e-05	0.000608
cg26371554	11	complement(34586732^34586733)	AluJb	0.563133	0.0262169	0.114758	0.023704	-0.448375	2.54e-05	0.000613
cg25872828	14	68052588^68052589	AluJb	0.629088	0.0240676	0.939718	0.004712	0.31063	2.55e-05	0.000615
cg16724248	13	complement(55148638^55148639)	AluYc	0.778444	0.0121709	0.338686	0.0325636	-0.439759	2.57e-05	0.000616
cg27021492	8	complement(51487594^51487595)	AluSc5	0.343285	0.0139494	0.156935	0.00477039	-0.18635	2.58e-05	0.000617
cg25610515	1	complement(23495577^23495578)	AluJb	0.0422442	0.00155002	0.0167874	0.00128984	-0.0254568	2.59e-05	0.000618
cg08222293	10	180628689^180628690	AluJr	0.770612	0.00908759	0.914638	0.00691533	0.144026	2.6e-05	0.000619
cg08098326	6	145670626^145670627	AluJo	0.686322	0.0174331	0.928396	0.00809247	0.242075	2.61e-05	0.000621
cg20407374	6	47133021^47133022	AluSx1	0.24028	0.00625366	0.460755	0.0164128	0.220475	2.65e-05	0.000625
cg00817529	13	complement(28629596^28629597)	AluJb	0.882135	0.00810616	0.556007	0.0247616	-0.326129	2.68e-05	0.000628
cg17177816	2	complement(96304193^96304194)	AluJb	0.926866	0.0105936	0.590915	0.0246508	-0.335951	2.67e-05	0.000628
cg19327296	12	complement(82167313^82167314)	AluSz	0.450852	0.0270446	0.0693936	0.014065	-0.381459	2.68e-05	0.000628
cg16645560	19	complement(32061377^32061378)	AluSz	0.820128	0.0116538	0.565866	0.0166558	-0.254262	2.69e-05	0.000629
cg05328544	20	complement(80438146^80438147)	AluY	0.892147	0.0188361	0.474015	0.0276627	-0.418132	2.7e-05	0.00063
cg27046609	1	complement(49286968^49286969)	AluSx	0.908219	0.00764961	0.592719	0.0240822	-0.3155	2.7e-05	0.000631
cg06855286	3	complement(31010597^31010598)	AluSg	0.522389	0.0224164	0.192997	0.0139571	-0.329392	2.71e-05	0.000632
cg03051742	16	complement(67461683^67461684)	AluSx	0.680181	0.020174	0.396782	0.0106329	-0.283399	2.76e-05	0.000636
cg01163931	18	complement(149305804^149305805)	AluJr	0.568174	0.0246022	0.113761	0.0271172	-0.454413	2.77e-05	0.000637
cg01971264	10	complement(100773079^100773080)	AluJr	0.596284	0.0342545	0.129489	0.015547	-0.466795	2.77e-05	0.000638
cg18890612	17	complement(77777461^77777462)	AluSx1	0.909104	0.00464727	0.591212	0.0252286	-0.317892	2.79e-05	0.000639
cg19666687	16	complement(98154028^98154029)	AluSc5	0.520589	0.0332455	0.0641489	0.0158152	-0.45644	2.78e-05	0.000639
cg25715035	19	complement(81951073^81951074)	AluSg	0.88766	0.00665934	0.580787	0.0238472	-0.306873	2.78e-05	0.000639
cg25154586	11	complement(175444627^175444628)	AluJb	0.480934	0.0232341	0.106144	0.0193928	-0.37479	2.79e-05	0.00064
cg21368526	5	complement(13145664^13145665)	AluSp	0.399636	0.00821283	0.213904	0.0125751	-0.185732	2.81e-05	0.000642
cg09084477	6	complement(41768978^41768979)	AluJb	0.446803	0.0248922	0.0846879	0.0154895	-0.362115	2.82e-05	0.000643
cg01408845	14	complement(26705012^26705013)	AluSz	0.77989	0.0167897	0.157062	0.0475797	-0.622828	2.83e-05	0.000644
cg25028542	11	complement(36429120^36429121)	AluJb	0.31879	0.0142537	0.127401	0.00614843	-0.191389	2.84e-05	0.000645
cg01433381	19	39592860^39592861	AluSx	0.444033	0.0135272	0.740024	0.0198692	0.29599	2.86e-05	0.000646
cg25844929	6	complement(31120125^31120126)	AluSc	0.717551	0.0241988	0.143555	0.0399375	-0.573996	2.88e-05	0.000648
cg21176629	5	complement(67838106^67838107)	AluSx	0.355103	0.0202348	0.0556176	0.0135984	-0.299486	2.88e-05	0.000649
cg13296847	12	complement(118352190^118352191)	AluSz6	0.88729	0.00535126	0.585346	0.0240215	-0.301945	2.9e-05	0.000651
cg27089712	7	complement(47354683^47354684)	AluSx3	0.470002	0.0159924	0.22373	0.0121294	-0.246272	2.9e-05	0.000651
cg06898038	21	complement(100270482^100270483)	AluSc8	0.867875	0.00817782	0.593408	0.0208615	-0.274467	2.92e-05	0.000653
cg24423329	19	complement(133845826^133845827)	AluSx	0.736678	0.0157335	0.513852	0.00915166	-0.222826	2.92e-05	0.000653
cg27550998	8	complement(53011657^53011658)	AluJb	0.580016	0.0220778	0.308358	0.00217158	-0.271657	2.92e-05	0.000653
cg00029928	X	complement(133080438^133080439)	AluSx1	0.834906	0.0110029	0.4804	0.0268169	-0.354506	2.94e-05	0.000654
cg09414187	11	16258107^16258108	AluJb	0.696595	0.019476	0.93735	0.00274581	0.240755	2.93e-05	0.000654
cg12946080	12	6543581^6543582	AluJr	0.56007	0.00989053	0.808447	0.0177234	0.248377	2.93e-05	0.000654
cg06387198	17	complement(53844603^53844604)	AluJb	0.569222	0.0277672	0.113122	0.0249872	-0.456099	2.96e-05	0.000657
cg26124340	16	44558611^44558612	AluYc	0.634026	0.0154963	0.904138	0.0158287	0.270113	2.97e-05	0.000659
cg04482736	6	complement(54579661^54579662)	AluSx	0.910919	0.0145136	0.689404	0.0109834	-0.221515	2.99e-05	0.000661
cg03847932	4	complement(73045556^73045557)	AluJo	0.686356	0.0107431	0.500419	0.0108997	-0.185936	3.01e-05	0.000663
cg14106242	11	101569334^101569335	AluJr4	0.757095	0.0126989	0.917686	0.00364962	0.160591	3.01e-05	0.000663
cg26096599	17	complement(65641445^65641446)	AluSx	0.280687	0.00247646	0.0639496	0.0177027	-0.216737	3.04e-05	0.000666
cg00033066	1	complement(84447300^84447301)	AluSz6	0.934661	0.0067403	0.808913	0.00788695	-0.125748	3.04e-05	0.000667
cg14815743	12	47354685^47354686	AluSx3	0.70554	0.00623158	0.864643	0.0115522	0.159103	3.04e-05	0.000667
cg08795713	X	complement(40027573^40027574)	AluY	0.914069	0.0027571	0.804734	0.00860336	-0.109335	3.06e-05	0.000668
cg05926186	22	complement(65042209^65042210)	AluSp	0.778742	0.0180537	0.558536	0.00258219	-0.220206	3.09e-05	0.000671
cg03071134	15	34626096^34626097	AluSp	0.758716	0.00614208	0.850843	0.00453649	0.0921268	3.1e-05	0.000672
cg11973716	2	complement(22606486^22606487)	AluSg	0.638225	0.0127257	0.465133	0.00666439	-0.173092	3.11e-05	0.000674
cg06469542	8	77965869^77965870	AluSz	0.458755	0.0122877	0.790629	0.0247429	0.331874	3.15e-05	0.000678
cg10633686	9	complement(30207783^30207784)	AluSx	0.255796	0.0146397	0.043427	0.00992323	-0.212369	3.16e-05	0.000679
cg11093232	11	complement(11521991^11521992)	AluJb	0.899076	0.00691964	0.732063	0.0120699	-0.167013	3.16e-05	0.000679
cg12475902	11	complement(6764205^6764206)	AluY	0.83486	0.0142527	0.528762	0.0211472	-0.306098	3.16e-05	0.000679
cg14135859	17	complement(503398^503399)	AluJb	0.916954	0.0122499	0.747817	0.00701052	-0.169138	3.18e-05	0.000681
cg16966520	X	complement(206786174^206786175)	AluJb	0.291789	0.017867	0.0686838	0.00528406	-0.223105	3.19e-05	0.000682
cg21700772	19	complement(1644443^1644444)	AluJb	0.60897	0.0300304	0.230251	0.00988284	-0.378719	3.19e-05	0.000682
cg27283943	19	complement(1382846^1382847)	AluJo	0.215534	0.0081795	0.0403626	0.0121935	-0.175172	3.24e-05	0.000687
cg23328962	7	complement(52225863^52225864)	AluSx1	0.885663	0.0150888	0.663812	0.0109116	-0.221851	3.26e-05	0.000689
cg24865007	9	complement(55343502^55343503)	AluSx1	0.790159	0.0155684	0.462818	0.0226389	-0.327341	3.26e-05	0.000689
cg24996280	10	complement(143481281^143481282)	AluJb	0.788461	0.00444746	0.575628	0.0173105	-0.212834	3.26e-05	0.00069
cg08100972	2	complement(13972364^13972365)	AluSz6	0.403405	0.0253692	0.0609684	0.0135718	-0.342437	3.27e-05	0.000691
cg02099877	6	complement(172416062^172416063)	AluSx1	0.671063	0.0198345	0.250479	0.0293583	-0.420583	3.31e-05	0.000694
cg11337780	17	complement(11977718^11977719)	AluJr	0.706166	0.0346201	0.185292	0.0269772	-0.520874	3.31e-05	0.000694
cg19198567	1	complement(69432830^69432831)	AluJo	0.901152	0.00582026	0.335611	0.0472692	-0.565541	3.3e-05	0.000694
cg10315903	12	complement(11323253^11323254)	AluSx	0.590677	0.0255389	0.139064	0.0282332	-0.451612	3.31e-05	0.000695
cg17095693	12	complement(79055703^79055704)	AluSg	0.859655	0.00882446	0.686526	0.0116431	-0.173129	3.33e-05	0.000696
cg02709390	5	complement(54581006^54581007)	AluSp	0.266938	0.0199174	0.028595	0.0029112	-0.238343	3.34e-05	0.000697
cg03701907	2	complement(12407559^12407560)	AluY	0.186303	0.00553429	0.0531173	0.00978901	-0.133186	3.33e-05	0.000697
cg26586813	4	complement(29796209^29796210)	AluJb	0.648786	0.0489682	0.0693147	0.000658297	-0.579471	3.35e-05	0.000698
cg23688868	3	complement(41386012^41386013)	AluJr	0.641249	0.0170663	0.178718	0.0352465	-0.462532	3.37e-05	0.000701
cg24245216	4	complement(7004657^7004658)	AluSx	0.458916	0.0347349	0.048359	0.00150354	-0.410557	3.37e-05	0.000701
cg08337923	7	complement(64049049^64049050)	AluSx	0.829596	0.005611	0.643723	0.0147494	-0.185873	3.41e-05	0.000704
cg23872046	5	complement(95794468^95794469)	AluSz	0.508332	0.0188747	0.171476	0.0215322	-0.336856	3.43e-05	0.000706
cg27365621	19	11454532^11454533	AluJr	0.637843	0.0202303	0.881983	0.00469997	0.24414	3.44e-05	0.000707
cg22334524	8	complement(4339160^4339161)	AluSx1	0.691212	0.0141906	0.513678	0.00523547	-0.177533	3.46e-05	0.000709
cg18077959	X	complement(204677386^204677387)	AluY	0.600191	0.0121427	0.0891445	0.0418613	-0.511046	3.47e-05	0.000711
cg06958216	3	2393524^2393525	AluJo	0.0357467	0.00287378	0.0727502	0.00131309	0.0370035	3.49e-05	0.000712
cg22685643	13	complement(8694205^8694206)	AluY	0.88475	0.00515353	0.77801	0.00751939	-0.10674	3.49e-05	0.000712
cg21171158	19	complement(2279073^2279074)	AluJo	0.617873	0.0327495	0.215406	0.010536	-0.402467	3.5e-05	0.000713
cg00141391	19	61990223^61990224	AluSx	0.757712	0.0126512	0.911785	0.00379291	0.154073	3.54e-05	0.000717
cg08866469	19	complement(214088435^214088436)	AluY	0.793162	0.00909018	0.607032	0.0131016	-0.18613	3.53e-05	0.000717
cg15176125	17	1656587^1656588	AluSz	0.921007	0.00210393	0.961994	0.00281684	0.0409868	3.55e-05	0.000718
cg15599832	17	38845129^38845130	AluY	0.766746	0.00887878	0.927498	0.0105471	0.160752	3.55e-05	0.000718
cg05852754	10	49491967^49491968	AluJr	0.77863	0.0118922	0.935289	0.00631687	0.156659	3.58e-05	0.000722
cg13541527	10	complement(31804078^31804079)	AluJb	0.323292	0.0196461	0.0768931	0.00804504	-0.246398	3.61e-05	0.000725
cg07054208	15	24358566^24358567	AluJr	0.428173	0.0431781	0.932497	0.00570042	0.504324	3.65e-05	0.000729
cg17867218	15	complement(159408854^159408855)	AluYk11	0.629461	0.00628984	0.423862	0.0166015	-0.2056	3.65e-05	0.000729
cg14985591	17	126274650^126274651	AluSz	0.712422	0.0100792	0.899824	0.0126716	0.187401	3.65e-05	0.00073
cg06926936	3	159550084^159550085	AluJo	0.852121	0.00702958	0.936354	0.00193563	0.0842338	3.68e-05	0.000732
cg10045446	1	complement(32530734^32530735)	AluSq	0.150333	0.00541277	0.0864302	0.00113047	-0.0639031	3.68e-05	0.000732
cg27519910	2	complement(10264504^10264505)	AluJb	0.772177	0.0076786	0.503031	0.0220264	-0.269145	3.7e-05	0.000734
cg01881993	14	complement(66205003^66205004)	AluJr	0.535551	0.0275837	0.195229	0.0107704	-0.340321	3.76e-05	0.00074
cg05169873	X	complement(45243032^45243033)	AluSz	0.302117	0.0136849	0.109312	0.00972174	-0.192805	3.77e-05	0.000741
cg21644701	5	complement(67570862^67570863)	AluSg	0.437423	0.00788598	0.186655	0.0203857	-0.250768	3.78e-05	0.000742
cg11724147	4	27703436^27703437	AluSz	0.714084	0.0143021	0.91884	0.0106971	0.204756	3.79e-05	0.000743
cg25883619	19	104676920^104676921	AluYc3	0.328741	0.010988	0.463058	0.00409931	0.134318	3.81e-05	0.000745
cg24748365	1	complement(103037201^103037202)	AluJb	0.911346	0.00770829	0.574455	0.0284002	-0.33689	3.82e-05	0.000746
cg02408103	20	complement(58241213^58241214)	AluSg7	0.437276	0.0205661	0.174465	0.0103781	-0.262811	3.87e-05	0.00075
cg14549203	13	complement(18994569^18994570)	AluSx	0.42519	0.0273653	0.0550991	0.0175058	-0.370091	3.89e-05	0.000752
cg20995778	14	complement(55478262^55478263)	AluJb	0.707797	0.0201664	0.450852	0.0102042	-0.256945	3.92e-05	0.000755
cg11451969	19	complement(27175754^27175755)	AluSg4	0.331338	0.0178249	0.10798	0.00832832	-0.223358	3.95e-05	0.000757
cg19491961	8	complement(147739377^147739378)	AluSx	0.723658	0.0308692	0.273567	0.02488	-0.450091	3.95e-05	0.000757
cg12966778	10	14889720^14889721	AluJo	0.192547	0.0588348	0.884725	0.0161011	0.692178	3.95e-05	0.000758
cg08751160	19	complement(122740374^122740375)	AluJr	0.907686	0.0173843	0.580636	0.0230234	-0.327049	3.97e-05	0.00076
cg16504382	19	complement(81052343^81052344)	AluJb	0.754515	0.0201209	0.414868	0.022235	-0.339647	3.98e-05	0.000761
cg26503600	14	complement(101382505^101382506)	AluJo	0.898438	0.0107779	0.533243	0.0304245	-0.365195	4e-05	0.000763
cg04680738	6	complement(55173030^55173031)	AluSx1	0.180356	0.00244247	0.0700645	0.00944702	-0.110292	4.01e-05	0.000764
cg09271791	17	complement(42882703^42882704)	AluJo	0.882989	0.0104335	0.2466	0.0553736	-0.636389	4.03e-05	0.000766
cg25557365	7	50452836^50452837	AluJb	0.72999	0.0114232	0.895179	0.0091428	0.165189	4.03e-05	0.000766
cg16005926	3	complement(84711119^84711120)	AluSx	0.569445	0.0230612	0.178682	0.025854	-0.390763	4.05e-05	0.000768
cg04338966	8	complement(118955391^118955392)	AluJb	0.199191	0.011242	0.0703386	0.00206897	-0.128852	4.06e-05	0.000769
cg13179821	4	50181615^50181616	AluY	0.570664	0.0240189	0.894818	0.0158724	0.324154	4.08e-05	0.00077
cg15176306	8	complement(224813276^224813277)	AluSx	0.906839	0.00676965	0.325732	0.0511624	-0.581108	4.08e-05	0.00077
cg06366791	7	complement(63249213^63249214)	AluSx1	0.288991	0.0182995	0.0598123	0.0089248	-0.229179	4.08e-05	0.000771
cg03330642	1	complement(178411124^178411125)	AluYc	0.489453	0.0066291	0.387488	0.00618742	-0.101965	4.1e-05	0.000772
cg22070613	17	complement(35080824^35080825)	AluYf4	0.835746	0.0105005	0.696982	0.00650011	-0.138764	4.11e-05	0.000773
cg20069817	16	complement(4183272^4183273)	AluSx1	0.753039	0.0082807	0.540169	0.0170473	-0.21287	4.12e-05	0.000774
cg18757227	6	complement(98963327^98963328)	AluSx	0.766832	0.0114042	0.494552	0.0214086	-0.272279	4.13e-05	0.000775
cg00054988	1	complement(28047013^28047014)	AluJb	0.927819	0.000744592	0.889963	0.00329163	-0.037856	4.14e-05	0.000776
cg06804823	17	complement(31798635^31798636)	AluSc8	0.7666	0.0125961	0.493083	0.0208828	-0.273517	4.14e-05	0.000776
cg15400766	2	complement(21131137^21131138)	AluSz	0.655988	0.0156444	0.298782	0.0277416	-0.357206	4.14e-05	0.000776
cg22179905	16	complement(67871302^67871303)	AluJr	0.843351	0.0172875	0.562006	0.0182137	-0.281345	4.16e-05	0.000778
cg17168630	4	complement(44174930^44174931)	AluSc	0.828536	0.0204978	0.520648	0.0183339	-0.307888	4.17e-05	0.000779
cg00256928	11	complement(115175155^115175156)	AluSz	0.655094	0.0171011	0.123952	0.044283	-0.531142	4.18e-05	0.00078
cg14773256	20	complement(65594046^65594047)	AluYf4	0.834753	0.0355059	0.18475	0.0459845	-0.650002	4.18e-05	0.00078
cg06189869	19	complement(42080647^42080648)	AluSz	0.876028	0.00654858	0.673171	0.016914	-0.202857	4.19e-05	0.000781
cg22207479	19	complement(43195041^43195042)	AluSx4	0.848014	0.0120925	0.621721	0.0162409	-0.226293	4.2e-05	0.000782
cg13585688	15	complement(14542609^14542610)	AluJr	0.774969	0.00978848	0.492866	0.0232944	-0.282103	4.22e-05	0.000783
cg03973635	11	complement(129339948^129339949)	AluJb	0.785096	0.014156	0.595485	0.00939518	-0.189611	4.22e-05	0.000784
cg00549574	11	complement(74350942^74350943)	AluJb	0.621679	0.0318292	0.162608	0.0261787	-0.45907	4.25e-05	0.000787
cg15033662	14	complement(179373833^179373834)	AluY	0.924627	0.00409762	0.800987	0.0103116	-0.12364	4.25e-05	0.000787
cg13444953	12	complement(55196362^55196363)	AluYc	0.862996	0.0110583	0.554222	0.0254352	-0.308774	4.26e-05	0.000788
cg19187465	1	complement(220101783^220101784)	AluSx1	0.893229	0.0186506	0.526779	0.0271345	-0.366451	4.27e-05	0.000788
cg18167160	8	complement(23711320^23711321)	AluSx1	0.403028	0.0241591	0.0718594	0.0174199	-0.331168	4.28e-05	0.00079
cg06282956	2	133613433^133613434	AluSx1	0.655352	0.0190744	0.888918	0.00883654	0.233566	4.3e-05	0.000791
cg15503081	5	12992867^12992868	AluSq2	0.672795	0.0200718	0.924777	0.0105562	0.251981	4.3e-05	0.000791
cg10607422	1	complement(46948451^46948452)	AluSg	0.77285	0.0227163	0.508726	0.00720146	-0.264124	4.34e-05	0.000795
cg12520140	1	complement(1693076^1693077)	AluSq2	0.770059	0.0235202	0.467881	0.0137816	-0.302178	4.34e-05	0.000795
cg16412370	3	45079144^45079145	AluJr	0.418358	0.0350233	0.899045	0.0255786	0.480687	4.34e-05	0.000795
cg26614073	19	47517819^47517820	AluJo	0.760275	0.00911897	0.927821	0.0120599	0.167546	4.34e-05	0.000795
cg09430586	2	complement(54242124^54242125)	AluSq2	0.80022	0.0110648	0.506049	0.0241434	-0.294171	4.35e-05	0.000796
cg09794722	11	complement(33916175^33916176)	AluJo	0.921704	0.00279873	0.679972	0.0216427	-0.241733	4.35e-05	0.000796
cg25851651	1	complement(14939300^14939301)	AluSc	0.670703	0.0203394	0.440962	0.00420269	-0.229742	4.37e-05	0.000798
cg12788328	3	complement(165930260^165930261)	AluSx	0.746315	0.0165682	0.549874	0.00651793	-0.196441	4.42e-05	0.000802
cg12944192	16	complement(35683834^35683835)	AluSx	0.550038	0.00691898	0.139206	0.0366155	-0.410832	4.43e-05	0.000803
cg20940024	19	complement(17815386^17815387)	AluSx1	0.769372	0.0223593	0.400672	0.0248611	-0.3687	4.43e-05	0.000803
cg03141971	1	complement(11707834^11707835)	AluSq	0.527302	0.0157116	0.295504	0.0139828	-0.231798	4.44e-05	0.000804
cg09469102	3	complement(22584371^22584372)	AluJb	0.314749	0.0129495	0.0783188	0.0171646	-0.23643	4.48e-05	0.000808
cg18702455	14	complement(173519290^173519291)	AluJo	0.318419	0.0247781	0.0447158	0.00259508	-0.273704	4.49e-05	0.00081
cg02492165	16	complement(7444968^7444969)	AluJo	0.836146	0.0272884	0.511277	0.0114935	-0.324868	4.52e-05	0.000812
cg13516719	12	complement(30638507^30638508)	AluSz6	0.665764	0.00793825	0.296866	0.0326855	-0.368898	4.52e-05	0.000812
cg05960363	6	complement(123943637^123943638)	AluJb	0.699122	0.0257371	0.223487	0.0349289	-0.475635	4.53e-05	0.000813
cg17906261	1	complement(72414241^72414242)	AluSx1	0.622803	0.00595406	0.396561	0.019795	-0.226243	4.56e-05	0.000816
cg17811452	5	44007674^44007675	AluSc	0.212293	0.0274504	0.516302	0.00451075	0.304009	4.59e-05	0.000819
cg09412728	X	complement(40897467^40897468)	AluSp	0.907292	0.00762851	0.770627	0.00995365	-0.136666	4.64e-05	0.000823
cg00540769	16	80689492^80689493	AluJo	0.293298	0.00919242	0.568572	0.023536	0.275273	4.65e-05	0.000824
cg12902444	13	complement(49213821^49213822)	AluSq2	0.875708	0.00212942	0.760725	0.0103552	-0.114984	4.68e-05	0.000826
cg07131553	6	complement(47068248^47068249)	AluJb	0.837221	0.00943522	0.575877	0.0221184	-0.261345	4.69e-05	0.000828
cg03548091	18	complement(142748962^142748963)	AluSx1	0.709588	0.0213897	0.417234	0.0163524	-0.292354	4.71e-05	0.000829
cg01899252	7	complement(41168381^41168382)	AluJr	0.760188	0.0110788	0.560548	0.0147	-0.19964	4.73e-05	0.000831
cg26240939	8	complement(20913414^20913415)	AluSg	0.462784	0.00786555	0.355109	0.00608262	-0.107675	4.76e-05	0.000834
cg17894185	2	complement(27001417^27001418)	AluJb	0.852523	0.0101377	0.288297	0.05113	-0.564227	4.77e-05	0.000835
cg20118301	2	402579^402580	AluSx1	0.613325	0.00476988	0.779338	0.0145955	0.166013	4.79e-05	0.000837
cg07399537	10	complement(85601612^85601613)	AluJo	0.653967	0.0109883	0.454031	0.0148834	-0.199935	4.8e-05	0.000838
cg17051523	6	complement(17681506^17681507)	AluSq2	0.778806	0.0195032	0.460759	0.0220486	-0.318047	4.8e-05	0.000838
cg25519921	10	complement(98588227^98588228)	AluSz	0.875012	0.00661781	0.713537	0.0134177	-0.161475	4.82e-05	0.00084
cg20493661	9	complement(55343378^55343379)	AluSx1	0.760219	0.00815462	0.479586	0.0247362	-0.280634	4.85e-05	0.000843
cg12564406	19	109027086^109027087	AluJr	0.7112	0.0156755	0.908502	0.00950877	0.197302	4.88e-05	0.000845
cg06018180	4	complement(118295140^118295141)	AluJr	0.785845	0.0310621	0.210534	0.0436094	-0.575311	4.91e-05	0.000848
cg09385371	16	complement(142959676^142959677)	AluJb	0.493676	0.0091003	0.231365	0.0226542	-0.26231	4.91e-05	0.000848
cg09288920	11	complement(19431355^19431356)	AluJo	0.454486	0.0140964	0.126603	0.0270896	-0.327883	4.92e-05	0.000849
cg08934668	7	complement(59689127^59689128)	AluJb	0.470175	0.0368823	0.0680388	0.00697728	-0.402136	4.96e-05	0.000853
cg27191906	22	complement(29140126^29140127)	AluSx1	0.506089	0.0192657	0.263029	0.0120077	-0.24306	4.98e-05	0.000854
cg00531182	6	complement(49412314^49412315)	AluSg	0.62119	0.0185835	0.420811	0.00233483	-0.20038	4.99e-05	0.000855
cg05677630	7	complement(22020012^22020013)	AluJb	0.860094	0.0112315	0.43031	0.038603	-0.429785	5.01e-05	0.000857
cg04265425	3	complement(10411133^10411134)	AluSx3	0.777875	0.0166748	0.596799	0.00314793	-0.181075	5.04e-05	0.00086
cg04488453	8	complement(12889600^12889601)	AluSc8	0.848642	0.0146203	0.561668	0.0226113	-0.286974	5.07e-05	0.000862
cg08348475	18	complement(3068849^3068850)	AluJo	0.838236	0.0157898	0.608235	0.0147184	-0.230001	5.07e-05	0.000862
cg11791725	12	complement(20447331^20447332)	AluSz	0.531164	0.0237994	0.203888	0.0194947	-0.327276	5.1e-05	0.000865
cg12470551	6	complement(70057640^70057641)	AluSz	0.37702	0.0168927	0.100894	0.01971	-0.276126	5.11e-05	0.000865
cg27080259	3	complement(3087875^3087876)	AluSx3	0.715659	0.00460562	0.521564	0.0176623	-0.194096	5.11e-05	0.000866
cg00644922	10	complement(21711982^21711983)	AluJb	0.185848	0.0100974	0.0717031	0.00367352	-0.114145	5.13e-05	0.000867
cg09836433	3	complement(18029287^18029288)	AluSx3	0.708844	0.00828107	0.449039	0.0230086	-0.259805	5.13e-05	0.000867
cg02894896	1	complement(37706721^37706722)	AluJo	0.420363	0.023098	0.0927799	0.0204632	-0.327583	5.15e-05	0.000869
cg12415224	17	complement(17300465^17300466)	AluJo	0.914305	0.00232783	0.614858	0.0281142	-0.299447	5.15e-05	0.000869
cg23153991	19	complement(50544352^50544353)	AluSc5	0.77889	0.0205892	0.397321	0.0294775	-0.381569	5.15e-05	0.000869
cg26825643	19	complement(47046294^47046295)	AluSx	0.679748	0.00855967	0.547325	0.00907867	-0.132423	5.15e-05	0.000869
cg17033546	4	complement(78145176^78145177)	AluJr	0.835733	0.0266418	0.255796	0.0477991	-0.579936	5.18e-05	0.000872
cg16908938	19	11728079^11728080	AluSz	0.641185	0.0149037	0.89002	0.0181858	0.248835	5.21e-05	0.000874
cg25476028	15	125772215^125772216	AluJr	0.77488	0.0158219	0.950105	0.00497284	0.175225	5.25e-05	0.000877
cg26105115	1	complement(10099469^10099470)	AluSz6	0.730259	0.00757154	0.253672	0.0444605	-0.476588	5.24e-05	0.000877
cg13653668	19	complement(155113670^155113671)	AluSz	0.903872	0.0235321	0.63305	0.0101879	-0.270822	5.25e-05	0.000878
cg10116748	10	complement(43100435^43100436)	AluSx	0.786217	0.0259592	0.4985	0.0083752	-0.287718	5.28e-05	0.00088
cg22020633	21	complement(946683^946684)	AluSz	0.914966	0.0145322	0.627595	0.0230533	-0.287371	5.29e-05	0.000881
cg22633597	16	6591674^6591675	AluSx	0.108909	0.0309909	0.757845	0.0531906	0.648937	5.29e-05	0.000881
cg16510622	20	complement(20859780^20859781)	AluSp	0.601357	0.0208334	0.308565	0.0184922	-0.292792	5.35e-05	0.000887
cg24782981	4	complement(40897723^40897724)	AluSz	0.885745	0.00786596	0.760178	0.00899315	-0.125567	5.36e-05	0.000887
cg03315662	7	complement(30759178^30759179)	AluJr	0.221376	0.00737544	0.0662599	0.0128205	-0.155116	5.4e-05	0.000891
cg09632305	2	complement(144797929^144797930)	AluJb	0.945032	0.00127687	0.896801	0.00441784	-0.0482307	5.4e-05	0.000891
cg15744219	3	complement(13337078^13337079)	AluJr	0.874505	0.014572	0.580143	0.0240057	-0.294362	5.41e-05	0.000892
cg04220047	7	complement(65714735^65714736)	AluJo	0.802066	0.0204863	0.409716	0.0314823	-0.392351	5.49e-05	0.000898
cg23309907	11	27621820^27621821	AluJb	0.801431	0.00936009	0.946147	0.0102128	0.144716	5.49e-05	0.000898
cg09112695	5	complement(20750920^20750921)	AluSx1	0.873822	0.0204407	0.656678	0.00396155	-0.217143	5.52e-05	0.000901
cg03162721	16	complement(62660876^62660877)	AluJb	0.639362	0.0409927	0.0978937	0.0320209	-0.541468	5.56e-05	0.000905
cg13017319	19	complement(26034442^26034443)	AluSx3	0.111662	0.0012603	0.0761918	0.00317407	-0.0354703	5.61e-05	0.000909
cg14789642	16	complement(99149866^99149867)	AluSx1	0.635201	0.0252111	0.1727	0.0367108	-0.462501	5.61e-05	0.000909
cg22166914	8	complement(53195759^53195760)	AluJb	0.825203	0.0309214	0.373731	0.0306542	-0.451473	5.65e-05	0.000912
cg08975385	2	complement(123783610^123783611)	AluJr	0.858781	0.0267323	0.57082	0.00753942	-0.287961	5.65e-05	0.000913
cg24633656	3	61447194^61447195	AluJb	0.772682	0.0133696	0.93849	0.00877672	0.165808	5.65e-05	0.000913
cg03607573	11	complement(93471889^93471890)	AluJr4	0.367551	0.0312892	0.0399363	0.00462401	-0.327615	5.67e-05	0.000914
cg00396263	7	complement(33034719^33034720)	AluSx1	0.778243	0.00738835	0.629017	0.0123852	-0.149226	5.7e-05	0.000916
cg04499083	11	complement(151168668^151168669)	AluY	0.572937	0.0428678	0.106263	0.0140481	-0.466674	5.7e-05	0.000916
cg14787112	19	complement(54214750^54214751)	AluSx1	0.684673	0.0216914	0.423521	0.0129332	-0.261151	5.71e-05	0.000917
cg16298011	22	complement(101442735^101442736)	AluSp	0.757441	0.0167631	0.173955	0.0538813	-0.583486	5.71e-05	0.000917
cg26767049	1	complement(120665313^120665314)	AluJr4	0.737036	0.00520391	0.361049	0.0360166	-0.375987	5.73e-05	0.000919
cg10627279	19	complement(50183057^50183058)	AluSz	0.820888	0.0102729	0.214215	0.0578936	-0.606673	5.76e-05	0.000921
cg05904630	5	29033061^29033062	AluSx	0.623579	0.0171676	0.855109	0.0144859	0.23153	5.78e-05	0.000923
cg13467096	4	complement(41078864^41078865)	AluSq10	0.882426	0.0176418	0.637124	0.0159698	-0.245302	5.78e-05	0.000923
cg04670206	1	6699522^6699523	AluSz	0.775024	0.0105396	0.916489	0.00879874	0.141464	5.79e-05	0.000924
cg08798127	4	complement(78913699^78913700)	AluY	0.302071	0.00751581	0.148276	0.0129402	-0.153795	5.85e-05	0.000929
cg04431119	16	complement(73039108^73039109)	AluJr4	0.326687	0.0113994	0.112919	0.0174175	-0.213768	5.87e-05	0.00093
cg05432512	11	complement(43886891^43886892)	AluSx1	0.769143	0.0040883	0.419192	0.0338881	-0.349952	5.91e-05	0.000933
cg12201064	22	complement(57179038^57179039)	AluSx1	0.802743	0.0277987	0.438911	0.0221006	-0.363831	5.93e-05	0.000935
cg04007707	7	complement(69954968^69954969)	AluJr	0.455223	0.0176654	0.113666	0.0283043	-0.341557	5.94e-05	0.000936
cg23495982	1	complement(77651196^77651197)	AluJo	0.860701	0.00930813	0.731306	0.00855028	-0.129395	5.94e-05	0.000936
cg07575501	6	complement(111689723^111689724)	AluJr	0.802934	0.02006	0.523067	0.0185917	-0.279867	5.95e-05	0.000937
cg16758086	6	complement(6173356^6173357)	AluJb	0.845905	0.0101347	0.594216	0.0224395	-0.25169	5.98e-05	0.000939
cg06552712	6	complement(52457247^52457248)	AluSz	0.836067	0.0057854	0.586408	0.023741	-0.249659	5.99e-05	0.00094
cg05809481	12	complement(156696467^156696468)	AluJo	0.467189	0.0244866	0.0771083	0.0293647	-0.39008	6.02e-05	0.000943
cg17265898	5	121612944^121612945	AluSq2	0.161471	0.0107306	0.60908	0.0425606	0.447609	6.03e-05	0.000944
cg03341383	12	41687339^41687340	AluSx3	0.318173	0.0317982	0.680979	0.0160702	0.362805	6.07e-05	0.000947
cg19778698	20	complement(1570060^1570061)	AluJb	0.136202	0.00669977	0.0664859	0.001542	-0.0697159	6.17e-05	0.000956
cg03203155	2	complement(28709803^28709804)	AluSx1	0.716095	0.00675474	0.226242	0.0479119	-0.489853	6.21e-05	0.000959
cg22004608	19	complement(17086923^17086924)	AluSz	0.334367	0.0159344	0.0864963	0.018597	-0.247871	6.22e-05	0.000959
cg00303740	18	220052301^220052302	AluSq2	0.703979	0.00579032	0.834006	0.0114773	0.130027	6.23e-05	0.000961
cg02086125	17	complement(39463608^39463609)	AluSx4	0.90184	0.0108328	0.660267	0.0212842	-0.241573	6.23e-05	0.000961
cg25294248	9	complement(67001725^67001726)	AluJr	0.772289	0.00975485	0.390901	0.0364146	-0.381388	6.23e-05	0.000961
cg27619486	17	complement(75421055^75421056)	AluJo	0.699055	0.0161113	0.507165	0.010042	-0.191891	6.25e-05	0.000962
cg19211931	17	115419537^115419538	AluSp	0.1837	0.0381027	0.684201	0.0316592	0.500501	6.26e-05	0.000963
cg25770495	7	complement(14692759^14692760)	AluSq2	0.808285	0.0275617	0.528542	0.00257527	-0.279742	6.26e-05	0.000963
cg02251134	17	169063563^169063564	AluSp	0.507187	0.0137065	0.787593	0.0241756	0.280405	6.29e-05	0.000966
cg08363518	11	complement(42905128^42905129)	AluJr4	0.734475	0.0120105	0.48466	0.0216509	-0.249814	6.29e-05	0.000966
cg01501760	19	complement(40738706^40738707)	AluJr	0.733322	0.00275494	0.508868	0.0220891	-0.224454	6.31e-05	0.000968
cg23735851	12	26297774^26297775	AluSz	0.152751	0.0258696	0.475573	0.0188658	0.322822	6.31e-05	0.000968
cg04580768	7	complement(43112537^43112538)	AluSx	0.899372	0.0129901	0.728192	0.0109555	-0.17118	6.33e-05	0.00097
cg07378350	21	complement(34027324^34027325)	AluY	0.625999	0.0209443	0.208476	0.0357744	-0.417523	6.34e-05	0.00097
cg09785904	3	complement(36843884^36843885)	AluSx	0.415421	0.016794	0.0695957	0.030033	-0.345826	6.39e-05	0.000974
cg19812706	15	33060549^33060550	AluSc	0.0779602	0.0213045	0.375117	0.0205006	0.297156	6.39e-05	0.000974
cg17090158	10	complement(152801904^152801905)	AluJb	0.839748	0.0119009	0.671144	0.0118335	-0.168604	6.4e-05	0.000975
cg24077401	14	complement(40372977^40372978)	AluJr	0.424247	0.0114956	0.223737	0.0163196	-0.20051	6.41e-05	0.000976
cg05288655	17	113520694^113520695	AluJr	0.817503	0.00180484	0.92899	0.0109595	0.111487	6.43e-05	0.000977
cg24459561	1	17484696^17484697	AluSz	0.736971	0.0081532	0.902937	0.0143839	0.165966	6.42e-05	0.000977
cg04790487	16	3031471^3031472	AluSz	0.532117	0.0350898	0.889461	0.00615312	0.357344	6.44e-05	0.000979
cg08171091	20	complement(81709858^81709859)	AluJo	0.820508	0.0284574	0.264051	0.0476897	-0.556457	6.47e-05	0.000981
cg12753760	3	complement(90589965^90589966)	AluSx3	0.329265	0.0242496	0.0453059	0.0146981	-0.283959	6.49e-05	0.000982
cg26094232	13	complement(72148947^72148948)	AluJr4	0.248763	0.0169372	0.0468802	0.0109206	-0.201883	6.48e-05	0.000982
cg04150777	4	complement(40587972^40587973)	AluJr	0.868649	0.0173164	0.582833	0.0227098	-0.285816	6.5e-05	0.000983
cg20968048	3	complement(160838200^160838201)	AluYc	0.867927	0.00658945	0.35551	0.0508043	-0.512417	6.52e-05	0.000985
cg06950346	6	complement(123978181^123978182)	AluJb	0.444365	0.032165	0.115321	0.00701173	-0.329045	6.53e-05	0.000986
cg07533831	19	41941089^41941090	AluJo	0.775871	0.00917358	0.928053	0.0121516	0.152182	6.53e-05	0.000986
cg25325543	7	complement(148323489^148323490)	AluSq2	0.85494	0.0137206	0.521226	0.0304525	-0.333715	6.54e-05	0.000987
cg07460605	8	complement(56137900^56137901)	AluJb	0.805038	0.00449458	0.71283	0.00807902	-0.0922078	6.59e-05	0.00099
cg08274097	6	complement(38214270^38214271)	AluJb	0.317944	0.00814169	0.104212	0.0198204	-0.213732	6.59e-05	0.00099
cg06636449	7	6800488^6800489	AluJo	0.765526	0.00195401	0.881235	0.0114416	0.115709	6.6e-05	0.000992
cg16745604	11	complement(202047459^202047460)	AluSx3	0.260337	0.0194997	0.0656786	0.00121073	-0.194659	6.62e-05	0.000993
cg16908824	7	complement(54260952^54260953)	AluSg	0.565637	0.0408164	0.111947	0.0202232	-0.45369	6.63e-05	0.000993
cg26688574	20	31989989^31989990	AluJb	0.636018	0.00809304	0.859731	0.0209466	0.223712	6.62e-05	0.000993
cg04318614	16	complement(94255551^94255552)	AluJr	0.58097	0.031543	0.246004	0.0116865	-0.334966	6.63e-05	0.000994
cg20015203	19	complement(10205819^10205820)	AluSx	0.678324	0.0316116	0.106693	0.0479157	-0.571631	6.63e-05	0.000994
cg05972546	19	complement(10809761^10809762)	AluJb	0.89461	0.00755052	0.750221	0.0123854	-0.144389	6.64e-05	0.000995
cg00282893	6	complement(3223570^3223571)	AluJb	0.719866	0.0154508	0.209487	0.0489619	-0.510379	6.68e-05	0.000997
cg05532410	14	17827603^17827604	AluSx1	0.725339	0.0139509	0.888428	0.00863248	0.163089	6.68e-05	0.000997
cg20401353	X	23712204^23712205	AluSp	0.790824	0.0124313	0.928251	0.00604276	0.137427	6.67e-05	0.000997
cg26234795	12	28179256^28179257	AluSz6	0.648511	0.0189549	0.869535	0.0116431	0.221024	6.69e-05	0.000999
cg01790498	20	44888626^44888627	AluSp	0.337081	0.015954	0.595013	0.0205866	0.257932	6.78e-05	0.00101
cg02593783	12	complement(17787543^17787544)	AluSx1	0.668371	0.00826068	0.397886	0.0261474	-0.270485	6.88e-05	0.00101
cg03040700	6	complement(87243045^87243046)	AluJb	0.737691	0.022492	0.444682	0.0194098	-0.293009	6.89e-05	0.00101
cg04945158	4	complement(24358681^24358682)	AluJr	0.377716	0.00468977	0.138534	0.0237985	-0.239182	6.89e-05	0.00101
cg07744432	6	complement(20608532^20608533)	AluSx3	0.860065	0.00529051	0.76966	0.00744668	-0.0904053	6.79e-05	0.00101
cg15155394	17	complement(12731012^12731013)	AluSx	0.831095	0.0273898	0.438112	0.0288958	-0.392984	6.87e-05	0.00101
cg15346880	15	complement(68512977^68512978)	AluSx1	0.898922	0.0049271	0.786114	0.0102818	-0.112808	6.8e-05	0.00101
cg23299385	10	complement(29789164^29789165)	AluJr	0.694703	0.0231875	0.432617	0.0128846	-0.262086	6.84e-05	0.00101
cg23492823	11	complement(203935617^203935618)	AluSx3	0.635209	0.0546519	0.0944211	0.00279561	-0.540788	6.83e-05	0.00101
cg02068015	13	complement(17848581^17848582)	AluSq2	0.569033	0.0181727	0.294467	0.0212396	-0.274566	7e-05	0.00102
cg04274236	6	complement(54171275^54171276)	AluJb	0.700244	0.0182909	0.411834	0.0228975	-0.288409	6.95e-05	0.00102
cg05937941	5	complement(32996314^32996315)	AluSc	0.800673	0.0149177	0.577192	0.0171711	-0.223481	6.99e-05	0.00102
cg15601244	15	complement(101945324^101945325)	AluJb	0.73523	0.0117009	0.513623	0.0192321	-0.221607	6.94e-05	0.00102
cg06660732	19	complement(40361119^40361120)	AluSx1	0.808063	0.00880127	0.596927	0.019708	-0.211136	7.11e-05	0.00103
cg16450918	17	complement(17375799^17375800)	AluJb	0.391493	0.0204163	0.18109	0.00654282	-0.210403	7.02e-05	0.00103
cg20955839	16	complement(108922813^108922814)	AluJr	0.309006	0.0262802	0.039377	0.00804503	-0.26963	7.03e-05	0.00103
cg05798318	2	536758^536759	AluSz	0.134622	0.00401381	0.249159	0.0110149	0.114537	7.15e-05	0.00104
cg15832822	19	complement(45018591^45018592)	AluSp	0.575878	0.0300697	0.240205	0.016632	-0.335674	7.15e-05	0.00104
cg24221965	12	81422779^81422780	AluSc8	0.28854	0.0135594	0.712823	0.0414249	0.424283	7.25e-05	0.00104
cg04008843	1	29170928^29170929	AluJb	0.371366	0.0251825	0.803531	0.0366835	0.432165	7.32e-05	0.00105
cg10552942	13	complement(56357818^56357819)	AluJb	0.769065	0.0219008	0.528014	0.0117564	-0.241052	7.36e-05	0.00105
cg13775987	15	99393873^99393874	AluJo	0.767217	0.0118564	0.913172	0.00918947	0.145955	7.27e-05	0.00105
cg15993786	13	complement(54204773^54204774)	AluSg	0.7924	0.00297229	0.496166	0.0303067	-0.296234	7.27e-05	0.00105
cg02213234	13	complement(72034457^72034458)	AluJo	0.672292	0.0396908	0.208168	0.0271741	-0.464123	7.51e-05	0.00106
cg07472584	7	complement(9503404^9503405)	AluSq	0.861573	0.0241772	0.505919	0.027669	-0.355654	7.42e-05	0.00106
cg07758192	1	85493680^85493681	AluJr	0.568803	0.0185249	0.80871	0.0165449	0.239908	7.48e-05	0.00106
cg13537008	19	complement(41358259^41358260)	AluSx	0.861511	0.00326383	0.580814	0.0289092	-0.280697	7.51e-05	0.00106
cg21258821	7	41702795^41702796	AluJo	0.559244	0.0307255	0.891552	0.0154741	0.332308	7.48e-05	0.00106
cg25627689	11	6520655^6520656	AluJo	0.778711	0.005864	0.909125	0.0121326	0.130414	7.42e-05	0.00106
cg06946850	1	complement(29877776^29877777)	AluJb	0.366985	0.030919	0.0639465	0.00579637	-0.303039	7.56e-05	0.00107
cg11353706	6	complement(100774810^100774811)	AluSg	0.611299	0.0345534	0.236171	0.0178504	-0.375128	7.52e-05	0.00107
cg16364629	19	complement(52303212^52303213)	AluSq2	0.833114	0.0239807	0.550406	0.017033	-0.282707	7.63e-05	0.00107
cg23227881	17	complement(79139758^79139759)	AluJb	0.653922	0.0289075	0.33672	0.0157233	-0.317202	7.54e-05	0.00107
cg24315586	2	complement(14188113^14188114)	AluYg6	0.913851	0.00628087	0.752453	0.0155407	-0.161398	7.57e-05	0.00107
cg26600731	2	complement(167130512^167130513)	AluSz	0.811542	0.0240143	0.434822	0.0307931	-0.37672	7.52e-05	0.00107
cg05377034	10	81838185^81838186	AluJo	0.311975	0.0304794	0.609856	0.0063372	0.297881	7.76e-05	0.00108
cg09201469	17	51424941^51424942	AluJb	0.639839	0.0235271	0.885941	0.010162	0.246102	7.65e-05	0.00108
cg10403539	17	complement(18206831^18206832)	AluJb	0.948214	0.00536938	0.838346	0.0101175	-0.109868	7.69e-05	0.00108
cg15013679	19	complement(167923784^167923785)	AluY	0.837661	0.0134424	0.653918	0.0137223	-0.183743	7.77e-05	0.00108
cg21037990	16	complement(41111836^41111837)	AluSz	0.584139	0.0301611	0.285516	0.00793668	-0.298623	7.74e-05	0.00108
cg21060164	19	complement(235325317^235325318)	AluJr	0.655209	0.0195726	0.405747	0.0172077	-0.249461	7.75e-05	0.00108
cg21410891	16	27887660^27887661	AluJo	0.792048	0.0138833	0.924925	0.000508203	0.132877	7.78e-05	0.00108
cg02235385	1	complement(150075848^150075849)	AluJr4	0.30644	0.0089893	0.092279	0.0205558	-0.214161	7.84e-05	0.00109
cg20195623	15	complement(182371014^182371015)	AluJb	0.87038	0.0207479	0.634365	0.0135148	-0.236016	7.88e-05	0.00109
cg22881141	8	complement(46730765^46730766)	AluSx1	0.688019	0.00574145	0.24556	0.045942	-0.442459	7.8e-05	0.00109
cg01573406	9	complement(4262337^4262338)	AluSx1	0.916435	0.00668029	0.672962	0.0247674	-0.243473	8.02e-05	0.0011
cg01858458	9	complement(32296549^32296550)	AluSx	0.661629	0.0138071	0.509121	0.00818812	-0.152508	7.99e-05	0.0011
cg02358983	12	complement(66117718^66117719)	AluSz6	0.746173	0.00897798	0.511935	0.0229604	-0.234237	7.98e-05	0.0011
cg03898239	5	complement(72395434^72395435)	AluSz6	0.866906	0.0306999	0.555131	0.0115877	-0.311776	7.98e-05	0.0011
cg06061081	19	77299960^77299961	AluJr	0.451087	0.0253842	0.815143	0.0286671	0.364056	7.96e-05	0.0011
cg07369031	1	41167156^41167157	AluSx1	0.86611	0.00595123	0.934565	0.00407647	0.068455	8.02e-05	0.0011
cg14715653	2	complement(20957526^20957527)	AluSx1	0.898447	0.0111153	0.671297	0.0211861	-0.227151	8.01e-05	0.0011
cg27513459	1	9983078^9983079	AluJr	0.603216	0.0019906	0.85827	0.0267746	0.255053	7.99e-05	0.0011
cg09289622	5	complement(76041384^76041385)	AluJb	0.872909	0.0196973	0.513988	0.0323651	-0.358921	8.08e-05	0.00111
cg11374355	16	complement(39925660^39925661)	AluSx	0.591844	0.0222112	0.320473	0.0181666	-0.271371	8.13e-05	0.00111
cg15748737	19	complement(30474819^30474820)	AluJo	0.281893	0.0218918	0.0591813	0.00854107	-0.222712	8.06e-05	0.00111
cg21024089	X	91042116^91042117	AluSp	0.622852	0.00618137	0.792639	0.0168326	0.169787	8.09e-05	0.00111
cg27012920	2	complement(26796947^26796948)	AluJr	0.354192	0.0125549	0.0762077	0.0265328	-0.277985	8.09e-05	0.00111
cg16262365	16	complement(18588177^18588178)	AluSz	0.883215	0.00931275	0.688008	0.018564	-0.195207	8.33e-05	0.00113
cg25618439	10	complement(149158099^149158100)	AluJr	0.441294	0.0210934	0.143719	0.0237553	-0.297575	8.44e-05	0.00113
cg03614325	1	26876701^26876702	AluJb	0.770973	0.0128045	0.918088	0.00912063	0.147115	8.48e-05	0.00114
cg04166548	7	complement(110542460^110542461)	AluJb	0.874078	0.00677508	0.657102	0.0221632	-0.216976	8.46e-05	0.00114
cg05070176	2	complement(103084060^103084061)	AluY	0.809643	0.0124142	0.579106	0.0212919	-0.230537	8.49e-05	0.00114
cg08353133	5	complement(40215284^40215285)	AluSq2	0.864544	0.0127778	0.690288	0.0135648	-0.174256	8.5e-05	0.00114
cg09069150	3	complement(108773772^108773773)	AluSc	0.33022	0.0187371	0.128013	0.0107359	-0.202207	8.46e-05	0.00114
cg12999291	6	complement(31123569^31123570)	AluJo	0.874339	0.0135065	0.577342	0.0287315	-0.296997	8.49e-05	0.00114
cg14695540	5	complement(9904086^9904087)	AluJo	0.361295	0.00794343	0.125285	0.0239553	-0.23601	8.5e-05	0.00114
cg22274522	20	complement(22190043^22190044)	AluY	0.578078	0.0475721	0.120857	0.0115307	-0.457221	8.54e-05	0.00114
cg08061608	10	complement(15692571^15692572)	AluSx1	0.808492	0.00606346	0.30118	0.0541832	-0.507312	8.67e-05	0.00115
cg10971697	7	complement(57710653^57710654)	AluJr	0.884334	0.00260416	0.614272	0.0289008	-0.270061	8.66e-05	0.00115
cg12602555	1	50069501^50069502	AluSg	0.297162	0.00854519	0.487692	0.0185851	0.19053	8.63e-05	0.00115
cg12965368	11	complement(35816030^35816031)	AluJr	0.83667	0.00329441	0.599534	0.0252416	-0.237135	8.63e-05	0.00115
cg20639211	12	complement(78296494^78296495)	AluSx1	0.84817	0.0126418	0.640645	0.0183769	-0.207525	8.67e-05	0.00115
cg08816098	2	complement(54202047^54202048)	AluSx1	0.643607	0.00720141	0.406713	0.0245325	-0.236894	8.82e-05	0.00116
cg11308585	14	complement(134659528^134659529)	AluJo	0.503045	0.0164411	0.140541	0.0354799	-0.362504	8.8e-05	0.00116
cg12336009	16	complement(17697922^17697923)	AluJb	0.822826	0.0108438	0.689238	0.00948298	-0.133588	8.79e-05	0.00116
cg20711556	2	complement(43593472^43593473)	AluJb	0.900858	0.00561607	0.572894	0.0348849	-0.327964	8.76e-05	0.00116
cg00942293	1	complement(67224629^67224630)	AluJo	0.146138	0.00188599	0.0911199	0.00564876	-0.0550178	8.92e-05	0.00117
cg04347024	10	complement(70003118^70003119)	AluSx	0.899752	0.00966788	0.658616	0.0242057	-0.241136	8.87e-05	0.00117
cg06655190	5	75551627^75551628	AluSz	0.369626	0.00385037	0.459433	0.00891199	0.0898064	8.87e-05	0.00117
cg07473909	1	complement(41782961^41782962)	AluSx1	0.798414	0.0139365	0.539519	0.024301	-0.258895	8.91e-05	0.00117
cg26421361	1	complement(79830282^79830283)	AluSx	0.779291	0.0204004	0.580728	0.00666022	-0.198563	8.86e-05	0.00117
cg00027038	13	complement(12397123^12397124)	AluJr	0.876235	0.00644526	0.593282	0.0300414	-0.282953	9.03e-05	0.00118
cg03472870	12	complement(62098717^62098718)	AluJo	0.670691	0.0445704	0.162502	0.0326176	-0.508189	9.06e-05	0.00118
cg04456531	20	complement(18066832^18066833)	AluJr	0.444914	0.0415482	0.0530937	0.00950508	-0.39182	9.09e-05	0.00118
cg11229497	5	30078954^30078955	AluJb	0.562833	0.00697873	0.740435	0.018005	0.177602	9.08e-05	0.00118
cg14207586	10	122916266^122916267	AluSz	0.558071	0.0304384	0.850247	0.00901868	0.292176	9.05e-05	0.00118
cg06822697	16	39403047^39403048	AluJo	0.180083	0.0133707	0.34997	0.0128384	0.169887	9.2e-05	0.00119
cg11089403	6	153518867^153518868	AluJr	0.754105	0.00760991	0.873429	0.0105435	0.119324	9.16e-05	0.00119
cg15445000	22	complement(37608096^37608097)	AluSq2	0.615937	0.0360806	0.22093	0.0236711	-0.395008	9.25e-05	0.00119
cg24238527	4	44888622^44888623	AluSp	0.382778	0.018358	0.597768	0.014633	0.214989	9.23e-05	0.00119
cg00901401	14	complement(24272044^24272045)	AluJo	0.313752	0.0279211	0.0559278	0.00391737	-0.257824	9.29e-05	0.0012
cg01614570	8	complement(36196656^36196657)	AluJb	0.865604	0.0247595	0.43693	0.0399579	-0.428674	9.39e-05	0.0012
cg09368294	19	complement(1938109^1938110)	AluJr	0.863203	0.0326368	0.544323	0.0124446	-0.31888	9.35e-05	0.0012
cg12131707	8	101085710^101085711	AluSc	0.818319	0.0057368	0.886978	0.00484227	0.068659	9.28e-05	0.0012
cg21028565	19	complement(91246912^91246913)	AluJr	0.821808	0.0130387	0.555744	0.026001	-0.266064	9.28e-05	0.0012
cg10540467	3	complement(32472001^32472002)	AluJr	0.810997	0.0235206	0.547946	0.0167952	-0.263051	9.46e-05	0.00121
cg10698635	17	98400715^98400716	AluJr	0.477059	0.0198104	0.768345	0.0250785	0.291286	9.41e-05	0.00121
cg13332350	15	35239907^35239908	AluSc	0.280422	0.0151927	0.54221	0.0244584	0.261788	9.5e-05	0.00121
cg21276022	7	complement(136390236^136390237)	AluSx1	0.737137	0.0117038	0.590245	0.0110699	-0.146892	9.39e-05	0.00121
cg24519147	11	complement(188916496^188916497)	AluSx	0.393248	0.00601324	0.188543	0.0216367	-0.204704	9.4e-05	0.00121
cg02109699	3	complement(5234710^5234711)	AluSc	0.416357	0.0221375	0.158157	0.0178497	-0.258201	9.55e-05	0.00122
cg06068171	17	complement(133521379^133521380)	AluJb	0.539461	0.00699837	0.255186	0.0305612	-0.284275	9.6e-05	0.00122
cg11253526	19	complement(149994668^149994669)	AluSx	0.950628	0.00415269	0.901969	0.00339109	-0.0486592	9.57e-05	0.00122
cg12989650	19	8213328^8213329	AluJb	0.464409	0.0179363	0.740104	0.024495	0.275694	9.55e-05	0.00122
cg19447928	5	complement(25100662^25100663)	AluSx1	0.807537	0.0199362	0.520819	0.0244955	-0.286718	9.56e-05	0.00122
cg20630819	22	complement(10520191^10520192)	AluSp	0.845158	0.00974695	0.740371	0.00621792	-0.104788	9.62e-05	0.00122
cg24577159	5	111748532^111748533	AluSx	0.644864	0.0195238	0.869297	0.0152529	0.224432	9.64e-05	0.00122
cg03667088	Y	complement(144986952^144986953)	AluJr	0.917688	0.00658093	0.821203	0.0083939	-0.0964845	9.69e-05	0.00123
cg11041823	18	complement(13884754^13884755)	AluSx1	0.5631	0.00923055	0.297976	0.0278706	-0.265124	9.76e-05	0.00123
cg13657095	19	complement(42640618^42640619)	AluSz6	0.82038	0.0128937	0.485774	0.0347304	-0.334605	9.75e-05	0.00123
cg13997721	3	complement(112056659^112056660)	AluSx1	0.691285	0.0245872	0.417291	0.0177186	-0.273994	9.71e-05	0.00123
cg19812553	6	33024259^33024260	AluSz	0.806105	0.00801941	0.919409	0.00963951	0.113304	9.73e-05	0.00123
cg21478326	1	153019087^153019088	AluSz6	0.74691	0.0184342	0.921079	0.00552956	0.174169	9.68e-05	0.00123
cg12964990	14	complement(42076093^42076094)	AluJb	0.600128	0.0058834	0.306634	0.0320717	-0.293494	9.88e-05	0.00124
cg14012923	8	3248714^3248715	AluJb	0.781799	0.0144278	0.925928	0.00698225	0.144129	9.92e-05	0.00124
cg01548340	1	complement(64826553^64826554)	AluSx	0.752197	0.0157916	0.523865	0.0199722	-0.228332	0.000100286	0.00125
cg06576742	19	34057206^34057207	AluSc	0.697851	0.0219316	0.898268	0.00423643	0.200417	0.000100087	0.00125
cg14503689	10	complement(149391785^149391786)	AluJo	0.646041	0.0364079	0.298063	0.0132473	-0.347977	9.97e-05	0.00125
cg17384441	7	complement(73406428^73406429)	AluJb	0.678675	0.0118737	0.481685	0.0184805	-0.19699	0.000100288	0.00125
cg18643191	22	complement(20465437^20465438)	AluJr	0.790847	0.0216948	0.408291	0.0367109	-0.382556	0.000100136	0.00125
cg25130105	10	complement(101923683^101923684)	AluJr	0.189022	0.00606925	0.0542726	0.0137575	-0.13475	0.000100575	0.00125
cg07210132	16	complement(1021631^1021632)	AluJo	0.886925	0.0147916	0.560835	0.0334105	-0.32609	0.00010222	0.00126
cg07429677	1	complement(182442971^182442972)	AluY	0.424714	0.0143933	0.0972892	0.0337122	-0.327424	0.000101872	0.00126
cg21338260	11	50102334^50102335	AluY	0.1231	0.0117069	0.276369	0.0125694	0.153269	0.00010229	0.00126
cg05895453	3	complement(41768968^41768969)	AluJb	0.218849	0.0139622	0.0745273	0.0082609	-0.144322	0.000103517	0.00127
cg07572246	14	complement(26777441^26777442)	AluJr	0.792699	0.0176881	0.62229	0.00721574	-0.170409	0.00010241	0.00127
cg00570405	4	complement(1304210^1304211)	AluSz	0.92884	0.0105199	0.704675	0.0229717	-0.224165	0.00010462	0.00128
cg01338296	5	129556606^129556607	AluY	0.676131	0.0115282	0.883534	0.0203905	0.207404	0.000105453	0.00129
cg05222072	7	complement(10121796^10121797)	AluJo	0.893707	0.00552565	0.811817	0.00742974	-0.0818898	0.000105939	0.00129
cg05224524	19	complement(176924985^176924986)	AluJb	0.815101	0.00300704	0.208992	0.0684556	-0.606108	0.000105872	0.00129
cg05301945	7	23218703^23218704	AluSc8	0.641267	0.0104888	0.903009	0.0277159	0.261742	0.000106492	0.00129
cg07357178	22	complement(49534582^49534583)	AluJb	0.692097	0.00789986	0.365828	0.0361068	-0.326269	0.00010673	0.00129
cg15057214	15	complement(74699344^74699345)	AluJr	0.674628	0.0157967	0.422825	0.0236624	-0.251803	0.000105638	0.00129
cg18590538	1	148724026^148724027	AluSx	0.234109	0.0255665	0.621508	0.0355449	0.387398	0.000105763	0.00129
cg24032252	10	complement(54864572^54864573)	AluSz6	0.672235	0.0100799	0.506606	0.0157916	-0.16563	0.00010609	0.00129
cg15395600	7	complement(43143010^43143011)	AluSz6	0.878125	0.0102153	0.41499	0.0516028	-0.463135	0.000107848	0.0013
cg15758525	2	complement(139952594^139952595)	AluSg	0.841827	0.0111721	0.703358	0.0110613	-0.138469	0.000107683	0.0013
cg21329078	9	complement(79852176^79852177)	AluJb	0.874615	0.0197614	0.612034	0.0223652	-0.262582	0.000108135	0.0013
cg25414348	7	complement(98451821^98451822)	AluSx	0.186658	0.0170724	0.0332151	0.00352605	-0.153443	0.00010795	0.0013
cg03151258	3	complement(15694846^15694847)	AluSp	0.859092	0.0296812	0.575355	0.0128423	-0.283737	0.000109342	0.00131
cg26030944	19	complement(1178450^1178451)	AluSx3	0.826505	0.0314413	0.530459	0.0120512	-0.296046	0.000108431	0.00131
cg26402699	8	complement(179030780^179030781)	AluSp	0.909029	0.0181116	0.672459	0.0199128	-0.23657	0.000108595	0.00131
cg00980674	1	complement(63174776^63174777)	AluJb	0.881243	0.00193402	0.854965	0.00229494	-0.026278	0.000110213	0.00132
cg05957546	10	complement(7819874^7819875)	AluJb	0.636405	0.0338148	0.164797	0.0419494	-0.471608	0.000110368	0.00132
cg02969380	7	complement(6691018^6691019)	AluSz6	0.839546	0.00570789	0.674715	0.018019	-0.164832	0.00011198	0.00133
cg04227945	7	complement(243842^243843)	AluSz6	0.811534	0.00258729	0.551801	0.0296273	-0.259733	0.000111332	0.00133
cg18116588	8	complement(57630397^57630398)	AluY	0.85025	0.0100845	0.632932	0.0227856	-0.217318	0.000111934	0.00133
cg22779651	10	complement(164415027^164415028)	AluSx1	0.290966	0.0244643	0.0662636	0.00801413	-0.224703	0.00011158	0.00133
cg24139720	4	complement(204485075^204485076)	AluSq2	0.664425	0.0045437	0.349439	0.0357775	-0.314987	0.000111309	0.00133
cg25613368	19	complement(12367679^12367680)	AluSz6	0.891042	0.00890286	0.777263	0.0095078	-0.11378	0.000111241	0.00133
cg04048035	7	68080793^68080794	AluJo	0.298251	0.0153672	0.478865	0.0139805	0.180615	0.000113347	0.00134
cg23590159	5	complement(26629895^26629896)	AluSq2	0.901074	0.0225564	0.604789	0.0255951	-0.296285	0.000113819	0.00134
cg26114570	11	9648299^9648300	AluY	0.514573	0.0164064	0.874082	0.0380012	0.359509	0.000113771	0.00134
cg13492331	14	complement(14779377^14779378)	AluSx1	0.741072	0.0153113	0.495771	0.0238062	-0.245302	0.000114766	0.00135
cg15056727	5	complement(16888805^16888806)	AluJb	0.883071	0.0116565	0.672509	0.0213246	-0.210562	0.000114878	0.00135
cg24392577	19	65314556^65314557	AluSx1	0.917451	0.00470555	0.970227	0.00386079	0.0527756	0.000114545	0.00135
cg03330979	9	complement(149539833^149539834)	AluSz6	0.883269	0.00972728	0.647313	0.0254846	-0.235955	0.000115624	0.00136
cg03672499	19	complement(7902058^7902059)	AluSz6	0.690911	0.0249116	0.432301	0.0165343	-0.25861	0.00011566	0.00136
cg03880785	2	complement(129983413^129983414)	AluJo	0.525356	0.00851295	0.35026	0.0183541	-0.175096	0.000115399	0.00136
cg06601037	3	complement(39186136^39186137)	AluSg	0.640658	0.013089	0.438371	0.0193769	-0.202288	0.000115578	0.00136
cg15218812	5	complement(27156745^27156746)	AluSx3	0.772136	0.0251411	0.513322	0.0163345	-0.258814	0.000116555	0.00136
cg22525941	17	complement(101975378^101975379)	AluJb	0.713822	0.00942707	0.530839	0.0189541	-0.182983	0.000115948	0.00136
cg27095074	8	complement(51928597^51928598)	AluSx3	0.656511	0.026438	0.425537	0.00420684	-0.230974	0.000116797	0.00136
cg01701314	12	complement(36124339^36124340)	AluJb	0.824655	0.0132847	0.608543	0.0212476	-0.216111	0.000116997	0.00137
cg12984408	9	complement(47106705^47106706)	AluSz	0.459873	0.0109331	0.336827	0.00919638	-0.123046	0.000117611	0.00137
cg15512156	5	complement(7656994^7656995)	AluSx1	0.816494	0.0075778	0.569848	0.0275957	-0.246646	0.000117285	0.00137
cg22125414	7	complement(17638021^17638022)	AluSx1	0.871316	0.019584	0.578663	0.0277613	-0.292653	0.000117539	0.00137
cg06315598	4	complement(22692462^22692463)	AluSz	0.701158	0.0245387	0.480211	0.0077485	-0.220948	0.000119051	0.00138
cg07879114	X	226491298^226491299	AluSx	0.749713	0.0130571	0.92163	0.0151499	0.171917	0.000118528	0.00138
cg08900915	17	242156205^242156206	AluJb	0.845924	0.00582718	0.903026	0.00320592	0.0571012	0.000119086	0.00138
cg14741240	1	15902345^15902346	AluSq2	0.22235	0.00575365	0.494077	0.031175	0.271727	0.00011986	0.00138
cg21543270	9	105840286^105840287	AluSx1	0.51595	0.0366296	0.837696	0.00820398	0.321746	0.000119861	0.00138
cg21839284	3	complement(54359146^54359147)	AluSx1	0.661523	0.00552699	0.587116	0.00665846	-0.0744067	0.000118381	0.00138
cg24880316	11	complement(74204255^74204256)	AluJr	0.858995	0.00682594	0.605676	0.0286724	-0.253319	0.000118583	0.00138
cg05302511	10	1532694^1532695	AluJo	0.620159	0.0271572	0.8676	0.00990339	0.247442	0.000120489	0.00139
cg05756441	17	complement(26609954^26609955)	AluSz6	0.697831	0.0129436	0.572732	0.00677612	-0.125098	0.000120355	0.00139
cg09407223	X	complement(67302039^67302040)	AluJo	0.537142	0.0195988	0.234077	0.0295388	-0.303065	0.00012109	0.00139
cg20169101	11	complement(124488793^124488794)	AluJo	0.767763	0.00326598	0.527242	0.0279244	-0.240521	0.00012077	0.00139
cg21116314	16	complement(9546752^9546753)	AluJo	0.503384	0.0120039	0.282015	0.0228683	-0.221368	0.000119878	0.00139
cg00234651	11	complement(8979299^8979300)	AluJo	0.701981	0.031637	0.419193	0.00990734	-0.282789	0.000122167	0.0014
cg07298257	6	28583885^28583886	AluSq	0.804323	0.00872739	0.889061	0.00472255	0.0847379	0.000121642	0.0014
cg16639185	6	complement(206786178^206786179)	AluJb	0.362815	0.0200129	0.122435	0.0198976	-0.24038	0.000122864	0.0014
cg01314743	19	complement(100034753^100034754)	AluSg	0.789235	0.0141892	0.541367	0.0255242	-0.247868	0.000124583	0.00142
cg03276581	20	complement(82898633^82898634)	AluSz	0.165467	0.00702225	0.104394	0.00162254	-0.0610725	0.000125396	0.00142
cg07828806	17	53543684^53543685	AluJr	0.677661	0.0265041	0.905341	0.00440835	0.22768	0.000125383	0.00142
cg11699065	X	complement(44107455^44107456)	AluSx	0.803036	0.0305873	0.532761	0.00886085	-0.270274	0.000124615	0.00142
cg15780540	7	219859170^219859171	AluJb	0.0671404	0.0163091	0.574937	0.0575645	0.507797	0.00012461	0.00142
cg13701221	10	36167801^36167802	AluSp	0.771907	0.00495041	0.858873	0.00902087	0.0869666	0.000126694	0.00143
cg14820953	20	complement(25564787^25564788)	AluSz	0.897445	0.00625074	0.714552	0.0207245	-0.182893	0.000126847	0.00143
cg24236938	8	43424191^43424192	AluSx	0.513711	0.0320728	0.827224	0.01887	0.313513	0.000128277	0.00144
cg27224751	20	41096921^41096922	AluSz	0.639334	0.0331825	0.924288	0.00631394	0.284954	0.000127615	0.00144
cg00724095	17	116469987^116469988	AluJb	0.779156	0.0181036	0.932678	0.0023596	0.153522	0.000129238	0.00145
cg07330075	19	34125200^34125201	AluJo	0.326322	0.00584871	0.603325	0.0324038	0.277003	0.000129029	0.00145
cg21322022	19	complement(115421931^115421932)	AluSx	0.868506	0.00675184	0.588007	0.0327216	-0.280499	0.000130067	0.00145
cg00048842	2	complement(72473584^72473585)	AluJo	0.416221	0.0380253	0.0566472	0.0198377	-0.359574	0.000130776	0.00146
cg04663901	5	complement(23386272^23386273)	AluSc	0.822387	0.028074	0.484593	0.0289165	-0.337794	0.000130926	0.00146
cg15317926	6	23490021^23490022	AluJo	0.320787	0.0161533	0.763999	0.0504225	0.443212	0.000131574	0.00146
cg20823436	16	1326323^1326324	AluJo	0.879906	0.00691516	0.942666	0.00286918	0.0627602	0.000130839	0.00146
cg00746006	19	complement(38571937^38571938)	AluJr	0.805113	0.023497	0.325341	0.0524902	-0.479772	0.000133347	0.00147
cg16061254	4	complement(29313414^29313415)	AluSx1	0.553263	0.0188091	0.262795	0.0292971	-0.290468	0.000133307	0.00147
cg21568921	7	complement(95255095^95255096)	AluJr	0.667362	0.0267434	0.339875	0.0286689	-0.327487	0.00013269	0.00147
cg05317415	15	complement(18746120^18746121)	AluJo	0.656818	0.00535393	0.287682	0.0439339	-0.369136	0.00013348	0.00148
cg12255509	2	complement(4903179^4903180)	AluSc8	0.784441	0.0261546	0.528086	0.0163093	-0.256355	0.000134963	0.00148
cg13672525	12	complement(204485087^204485088)	AluSq2	0.448756	0.0168873	0.197694	0.0249679	-0.251062	0.000134192	0.00148
cg15376972	14	95064926^95064927	AluJb	0.789137	0.0118953	0.920904	0.0103973	0.131767	0.000133485	0.00148
cg01403676	20	complement(47046319^47046320)	AluSx	0.432836	0.00971008	0.330326	0.0076277	-0.10251	0.000135935	0.00149
cg06421197	2	104906381^104906382	AluJo	0.462305	0.0359321	0.785022	0.0147465	0.322716	0.00013549	0.00149
cg09824328	12	complement(43425412^43425413)	AluSg7	0.0810841	0.00493129	0.0324551	0.00315576	-0.048629	0.000135662	0.00149
cg00248938	22	complement(32455196^32455197)	AluSz6	0.626119	0.0106648	0.464802	0.0162669	-0.161317	0.000136482	0.0015
cg14840389	9	complement(204041352^204041353)	AluSx	0.900053	0.00433085	0.703712	0.0233264	-0.19634	0.000137637	0.0015
cg27396208	15	complement(31922865^31922866)	AluSz	0.865156	0.0179249	0.634615	0.0212456	-0.23054	0.000136463	0.0015
cg12467286	3	complement(17244824^17244825)	AluY	0.576113	0.023774	0.271403	0.0282137	-0.30471	0.00013874	0.00151
cg14918243	11	complement(49504689^49504690)	AluJo	0.873145	0.011085	0.669456	0.0220076	-0.203689	0.000138269	0.00151
cg21214467	12	complement(55894758^55894759)	AluJb	0.399305	0.0251375	0.138765	0.0190511	-0.26054	0.000138645	0.00151
cg01073821	19	complement(202046548^202046549)	AluSx3	0.874686	0.00324391	0.762147	0.0132903	-0.112539	0.000140919	0.00152
cg11069395	10	53272002^53272003	AluJb	0.800435	0.00132236	0.860674	0.00718911	0.0602384	0.000139939	0.00152
cg08705882	15	complement(94337576^94337577)	AluSz	0.894642	0.0124148	0.63599	0.0289251	-0.258652	0.000141531	0.00153
cg22675462	11	complement(65198239^65198240)	AluJb	0.726954	0.0234512	0.431526	0.0273374	-0.295428	0.000142551	0.00153
cg24991845	15	complement(39300583^39300584)	AluSx	0.558806	0.0206067	0.38052	0.0068403	-0.178286	0.000141936	0.00153
cg01767347	1	complement(72930806^72930807)	AluSz	0.857645	0.00397941	0.636256	0.0267173	-0.221389	0.000142983	0.00154
cg13993647	15	complement(4801468^4801469)	AluJr	0.927253	0.00289713	0.844188	0.00971781	-0.0830649	0.000143293	0.00154
cg15667219	4	complement(13737234^13737235)	AluJb	0.745116	0.0261791	0.305336	0.0468959	-0.43978	0.000143507	0.00154
cg16899358	19	complement(48549098^48549099)	AluJb	0.777515	0.0208683	0.492228	0.0278707	-0.285287	0.000143132	0.00154
cg00171783	10	complement(23953480^23953481)	AluSz6	0.906775	0.00385002	0.836822	0.00764962	-0.0699529	0.000144888	0.00155
cg00445523	7	complement(50560456^50560457)	AluSz	0.759618	0.013801	0.420672	0.039106	-0.338946	0.000144546	0.00155
cg01297684	2	complement(56069634^56069635)	AluJo	0.827879	0.0102218	0.535785	0.0342746	-0.292094	0.000145007	0.00155
cg02554712	17	239073223^239073224	AluY	0.756792	0.0114194	0.874756	0.00881932	0.117964	0.000144378	0.00155
cg09623623	12	complement(44862793^44862794)	AluSq	0.785195	0.0333586	0.430707	0.0278104	-0.354489	0.000145322	0.00155
cg16812600	11	complement(28921291^28921292)	AluJr4	0.884913	0.023173	0.628818	0.0211109	-0.256095	0.000144806	0.00155
cg21774663	22	124308160^124308161	AluSx1	0.364038	0.00439979	0.728441	0.044344	0.364403	0.000144256	0.00155
cg27460077	6	complement(34871472^34871473)	AluJb	0.838985	0.018059	0.660535	0.0123431	-0.17845	0.000145614	0.00155
cg07178462	17	complement(174028002^174028003)	AluSq2	0.628482	0.0325271	0.308543	0.0220739	-0.319938	0.000146967	0.00156
cg08036894	19	complement(66471762^66471763)	AluSx	0.843712	0.0217977	0.662087	0.00482108	-0.181626	0.000147192	0.00156
cg13678009	19	9684886^9684887	AluSp	0.497105	0.0301421	0.747671	0.00599762	0.250566	0.000145969	0.00156
cg24011076	21	complement(2768597^2768598)	AluY	0.905504	0.00309341	0.768904	0.0164744	-0.136601	0.000146232	0.00156
cg04255787	11	complement(110493301^110493302)	AluSx	0.274768	0.0251035	0.0444046	0.0132043	-0.230363	0.000148204	0.00157
cg21143127	13	complement(24544079^24544080)	AluSx1	0.653297	0.0344116	0.268977	0.0324985	-0.38432	0.000148338	0.00157
cg23093580	2	39491322^39491323	AluSc5	0.794064	0.00906416	0.908366	0.0107659	0.114302	0.000148187	0.00157
cg27472353	19	complement(26796956^26796957)	AluJr	0.476375	0.0428821	0.104622	0.0158508	-0.371753	0.000147495	0.00157
cg09657136	12	complement(67350663^67350664)	AluSx	0.528805	0.00546955	0.214706	0.0383858	-0.314099	0.000149699	0.00158
cg15874543	9	complement(32195790^32195791)	AluJb	0.877288	0.00406808	0.71365	0.0197869	-0.163638	0.000149718	0.00158
cg17228560	19	complement(39993002^39993003)	AluJb	0.624832	0.00668219	0.383126	0.029065	-0.241706	0.000149428	0.00158
cg22612734	19	complement(105638975^105638976)	AluSq	0.837774	0.0307816	0.484095	0.0309138	-0.353679	0.00014924	0.00158
cg24103302	14	complement(161118689^161118690)	AluJb	0.279481	0.0251308	0.0522534	0.0123805	-0.227227	0.000148968	0.00158
cg25151806	3	complement(11045370^11045371)	AluJb	0.834469	0.0103069	0.5445	0.0342314	-0.28997	0.000148951	0.00158
cg27274989	7	complement(6135279^6135280)	AluSx3	0.520089	0.0032729	0.434423	0.0100673	-0.0856656	0.000150319	0.00158
cg06118351	6	complement(4788808^4788809)	AluSx1	0.799761	0.0355436	0.327764	0.0462922	-0.471997	0.000150698	0.00159
cg06706443	19	39444897^39444898	AluSz	0.68772	0.0248379	0.904973	0.0103627	0.217253	0.000151783	0.00159
cg18932121	17	complement(125365080^125365081)	AluJb	0.72648	0.0223267	0.336854	0.0427953	-0.389626	0.00015182	0.00159
cg26198807	19	complement(46957758^46957759)	AluSx1	0.546765	0.0191748	0.384935	0.00568469	-0.16183	0.000150374	0.00159
cg27521562	Y	1107460^1107461	AluSx	0.728251	0.0139207	0.881156	0.0127918	0.152905	0.000150645	0.00159
cg05377415	5	complement(58514816^58514817)	AluJo	0.24765	0.0163959	0.109912	0.00477579	-0.137737	0.000152297	0.0016
cg09745246	3	123213241^123213242	AluSx1	0.464274	0.00481709	0.652734	0.0228751	0.18846	0.000152571	0.0016
cg13972661	7	99776416^99776417	AluSx	0.503062	0.0127601	0.638216	0.0108728	0.135153	0.000152556	0.0016
cg16197751	19	complement(15424279^15424280)	AluJb	0.845302	0.02981	0.574306	0.0155965	-0.270995	0.000153087	0.0016
cg18372739	11	7622106^7622107	AluSz	0.644752	0.028183	0.873125	0.00320341	0.228373	0.000153351	0.0016
cg21410132	17	complement(13737267^13737268)	AluJb	0.677128	0.038832	0.330731	0.0183701	-0.346397	0.000152437	0.0016
cg11274856	5	185301563^185301564	AluSc	0.605065	0.0233211	0.910659	0.0300297	0.305594	0.000154406	0.00161
cg13560919	11	33536144^33536145	AluSz	0.842248	0.0150062	0.967092	0.00392819	0.124844	0.000153579	0.00161
cg16778451	14	complement(31581268^31581269)	AluSx	0.72858	0.0267881	0.495221	0.0111409	-0.233359	0.000153949	0.00161
cg23850453	X	complement(75459099^75459100)	AluJb	0.756218	0.0189299	0.497481	0.0260765	-0.258737	0.000154996	0.00161
cg27512716	16	complement(44219675^44219676)	AluSz	0.753576	0.0286173	0.502686	0.0124317	-0.250891	0.000154121	0.00161
cg01993111	15	complement(8175366^8175367)	AluJb	0.76814	0.0219674	0.40817	0.0390949	-0.35997	0.000155176	0.00162
cg03737442	19	11177295^11177296	AluSq2	0.816386	0.0120849	0.917729	0.00369494	0.101343	0.000155767	0.00162
cg16981821	6	complement(98963457^98963458)	AluSx	0.731732	0.0300602	0.461575	0.015208	-0.270157	0.000155775	0.00162
cg20539368	1	complement(39922350^39922351)	AluJr	0.880575	0.00750711	0.637877	0.0293175	-0.242698	0.000155759	0.00162
cg01523027	3	complement(12508210^12508211)	AluJr	0.720459	0.0267667	0.505767	0.00232506	-0.214692	0.000157974	0.00163
cg04604420	7	complement(100302535^100302536)	AluSz6	0.82835	0.0128189	0.714813	0.00607334	-0.113536	0.000156947	0.00163
cg08221948	19	196697187^196697188	AluJo	0.604161	0.029167	0.880529	0.0184923	0.276369	0.000157064	0.00163
cg12047902	5	complement(9537699^9537700)	AluSz6	0.730731	0.0629519	0.158989	0.0339183	-0.571741	0.000157609	0.00163
cg27369342	15	complement(13254309^13254310)	AluSz6	0.530273	0.0506668	0.115938	0.0110274	-0.414335	0.00015799	0.00163
cg05216219	7	complement(17366317^17366318)	AluSz	0.848406	0.0336511	0.566472	0.01096	-0.281934	0.000159893	0.00164
cg05852052	15	complement(11946115^11946116)	AluJr	0.573512	0.0527538	0.0860787	0.0309543	-0.487433	0.000159665	0.00164
cg12116571	19	150604266^150604267	AluJr	0.746485	0.0194293	0.921344	0.0101251	0.174859	0.000158731	0.00164
cg14741792	1	complement(43977890^43977891)	AluJo	0.86039	0.0119276	0.760129	0.00398297	-0.100261	0.000159362	0.00164
cg16634951	11	complement(131483301^131483302)	AluSz	0.878579	0.0145614	0.559957	0.0372346	-0.318622	0.000159647	0.00164
cg19590483	10	complement(36623725^36623726)	AluJr	0.301521	0.0106589	0.0742602	0.0264179	-0.227261	0.000158998	0.00164
cg21494760	5	complement(172323858^172323859)	AluSx4	0.565088	0.0581828	0.0807996	0.017238	-0.484289	0.000158762	0.00164
cg24549161	11	120278049^120278050	AluJb	0.754473	0.0137904	0.876348	0.00662133	0.121875	0.000159842	0.00164
cg00047532	2	complement(42882406^42882407)	AluJb	0.821674	0.0290712	0.530163	0.0223543	-0.291511	0.000161258	0.00165
cg08976334	19	complement(70845447^70845448)	AluJr	0.530404	0.0257673	0.292205	0.0152259	-0.238199	0.000160497	0.00165
cg18216386	19	complement(73078371^73078372)	AluJo	0.824492	0.011347	0.593243	0.0267476	-0.231249	0.000160467	0.00165
cg11957475	1	57566144^57566145	AluSz6	0.431739	0.0110708	0.575753	0.0143837	0.144015	0.000162441	0.00166
cg16446484	12	complement(31581309^31581310)	AluSx	0.586166	0.0586979	0.104205	0.0153919	-0.48196	0.000161796	0.00166
cg17720233	12	complement(151128310^151128311)	AluSq2	0.730878	0.00230422	0.530208	0.0252104	-0.20067	0.000163049	0.00166
cg19087104	11	complement(203643746^203643747)	AluSx	0.373482	0.0153293	0.114936	0.0287468	-0.258546	0.0001623	0.00166
cg24762619	19	complement(7980601^7980602)	AluJr	0.624163	0.01143	0.431282	0.0214281	-0.192882	0.000161816	0.00166
cg11916482	20	complement(79507569^79507570)	AluJr	0.643694	0.0297095	0.356932	0.0207127	-0.286762	0.000163769	0.00167
cg16901011	4	complement(132322550^132322551)	AluY	0.755372	0.01075	0.589258	0.0180289	-0.166115	0.000164104	0.00167
cg24535154	4	complement(29946559^29946560)	AluJb	0.875905	0.012489	0.658602	0.0244396	-0.217302	0.0001638	0.00167
cg07684879	20	complement(65030325^65030326)	AluJb	0.940621	0.00517538	0.832149	0.0127301	-0.108472	0.000165763	0.00168
cg12120701	15	139926783^139926784	AluSz	0.394488	0.0282546	0.783581	0.0404371	0.389093	0.000166263	0.00168
cg23113022	19	complement(37757546^37757547)	AluJo	0.275048	0.0165031	0.097722	0.0152536	-0.177326	0.000165999	0.00168
cg25162451	7	complement(25158453^25158454)	AluJb	0.842784	0.0131401	0.620301	0.0249512	-0.222483	0.000166092	0.00168
cg08883213	10	55728836^55728837	AluSx1	0.545223	0.0495118	0.936632	0.00354194	0.391409	0.000166452	0.00169
cg09393382	14	70309976^70309977	AluJb	0.569624	0.0214805	0.792858	0.0184434	0.223234	0.00016649	0.00169
cg11978120	13	complement(25803532^25803533)	AluSx	0.891402	0.0106628	0.625244	0.0320424	-0.266158	0.00016676	0.00169
cg02531193	5	complement(31581150^31581151)	AluSx	0.275704	0.0107536	0.0929313	0.0206578	-0.182773	0.000169577	0.0017
cg03684497	20	complement(6471245^6471246)	AluJb	0.588059	0.0145678	0.361367	0.0248846	-0.226692	0.000168421	0.0017
cg08464007	4	complement(39729113^39729114)	AluY	0.444055	0.0291062	0.15644	0.0221285	-0.287615	0.000168031	0.0017
cg09825411	20	complement(51273106^51273107)	AluSz6	0.859212	0.0101204	0.720481	0.0144734	-0.13873	0.000168957	0.0017
cg01774767	14	8298051^8298052	AluSx	0.773699	0.0156009	0.928922	0.0122277	0.155223	0.000171035	0.00171
cg02772171	5	complement(171054642^171054643)	AluSc	0.859949	0.0297072	0.46983	0.0399698	-0.390119	0.000170802	0.00171
cg14050816	3	complement(113994401^113994402)	AluSx1	0.894258	0.00718828	0.526659	0.0463919	-0.367599	0.000171084	0.00171
cg16673514	9	2832607^2832608	AluY	0.536257	0.00110555	0.84275	0.0391227	0.306493	0.000171025	0.00171
cg20396069	16	complement(46908122^46908123)	AluJb	0.48722	0.0101841	0.38858	0.00737331	-0.0986399	0.000169802	0.00171
cg22736513	19	10089331^10089332	AluJo	0.787908	0.0122954	0.922151	0.0119219	0.134243	0.00017039	0.00171
cg01368415	4	66206894^66206895	AluJo	0.828713	0.00628842	0.917207	0.00939498	0.0884937	0.000171316	0.00172
cg02810737	17	31427379^31427380	AluJo	0.800025	0.0147013	0.92966	0.00766633	0.129635	0.000172084	0.00172
cg03996021	22	complement(176061960^176061961)	AluSx1	0.423163	0.0390931	0.116413	0.0036921	-0.30675	0.000172677	0.00172
cg15962267	X	complement(138612986^138612987)	AluJb	0.218881	0.00602235	0.114527	0.0118957	-0.104354	0.000171408	0.00172
cg22962379	15	complement(30624061^30624062)	AluJb	0.865536	0.0159346	0.659511	0.0210011	-0.206025	0.000172388	0.00172
cg01183510	X	66582582^66582583	AluJr	0.400986	0.0106615	0.79075	0.0487792	0.389764	0.000173181	0.00173
cg02303805	1	complement(148582347^148582348)	AluSp	0.128233	0.00861034	0.0555926	0.00356342	-0.0726401	0.000174134	0.00173
cg03288797	16	52498929^52498930	AluJb	0.643481	0.0256694	0.897536	0.0200109	0.254055	0.000173222	0.00173
cg06101900	17	complement(6613308^6613309)	AluY	0.809142	0.00617843	0.59948	0.0261824	-0.209662	0.000174265	0.00173
cg21439896	1	complement(36108233^36108234)	AluSx3	0.645261	0.018217	0.448146	0.0175295	-0.197115	0.000173986	0.00173
cg23743590	4	complement(37736428^37736429)	AluJr	0.553757	0.0238117	0.184519	0.0409439	-0.369238	0.000174094	0.00173
cg26321366	8	complement(1496347^1496348)	AluSx1	0.870259	0.0232988	0.673222	0.00975557	-0.197037	0.000173647	0.00173
cg02154320	11	complement(58717852^58717853)	AluSz	0.821758	0.0155788	0.622766	0.0202546	-0.198992	0.000174813	0.00174
cg12413346	11	complement(43425285^43425286)	AluJo	0.230626	0.0117922	0.109041	0.0102583	-0.121585	0.000175554	0.00174
cg23374665	10	41941105^41941106	AluJo	0.740814	0.0132622	0.901751	0.015887	0.160937	0.000175777	0.00174
cg24265837	10	complement(17748882^17748883)	AluSx1	0.690298	0.0235807	0.457203	0.0184272	-0.233095	0.00017469	0.00174
cg26797722	11	complement(15432551^15432552)	AluSz	0.899041	0.0103399	0.687677	0.0251523	-0.211364	0.000176163	0.00174
cg00796164	1	complement(57654968^57654969)	AluJb	0.911467	0.0184078	0.703456	0.0194546	-0.208011	0.000176673	0.00175
cg06278302	3	complement(6562566^6562567)	AluSx1	0.548093	0.0157865	0.414499	0.00690243	-0.133594	0.000177813	0.00175
cg12178316	2	complement(22944125^22944126)	AluSq2	0.901718	0.0228056	0.68805	0.0154626	-0.213668	0.000177735	0.00175
cg26174736	6	complement(53014189^53014190)	AluSg7	0.861581	0.0187166	0.583836	0.0304474	-0.277745	0.000176253	0.00175
cg11988823	18	complement(67440244^67440245)	AluSz	0.403146	0.0381939	0.0680568	0.020291	-0.335089	0.00017835	0.00176
cg02015439	1	complement(11870338^11870339)	AluJb	0.531381	0.0121038	0.404337	0.0111055	-0.127044	0.000179606	0.00177
cg02762546	7	complement(13520685^13520686)	AluSq2	0.88429	0.0101047	0.757874	0.0128719	-0.126416	0.000180418	0.00177
cg21353045	11	complement(73588656^73588657)	AluSx1	0.826093	0.0150419	0.573765	0.029022	-0.252328	0.000180966	0.00177
cg22557523	3	complement(3068822^3068823)	AluJo	0.793816	0.020028	0.631585	0.00634052	-0.162231	0.000180665	0.00177
cg26598027	21	complement(34448841^34448842)	AluJr	0.439905	0.0280259	0.122634	0.0299853	-0.317271	0.000179964	0.00177
cg26836121	14	complement(68388804^68388805)	AluSx1	0.791581	0.0100716	0.641265	0.0166407	-0.150316	0.00018017	0.00177
cg09132178	17	complement(78079569^78079570)	AluSz6	0.905006	0.00844449	0.352249	0.0711695	-0.552757	0.000181567	0.00178
cg15884430	14	complement(170819088^170819089)	AluSz	0.883347	0.00265994	0.809405	0.00922549	-0.0739419	0.000182628	0.00178
cg03785489	16	complement(73405207^73405208)	AluSx	0.782033	0.000422851	0.519368	0.0341563	-0.262665	0.000183725	0.00179
cg16262173	13	complement(120766475^120766476)	AluSp	0.797945	0.0204427	0.526382	0.0288475	-0.271563	0.000184552	0.00179
cg23263679	1	55675586^55675587	AluSx	0.827728	0.00803409	0.911716	0.0074182	0.0839881	0.000184562	0.00179
cg23987938	19	complement(105295832^105295833)	AluJr	0.839744	0.00761265	0.689654	0.0179868	-0.15009	0.000184194	0.00179
cg06343745	11	complement(103363286^103363287)	AluJr	0.482201	0.011214	0.129789	0.0445716	-0.352412	0.000185786	0.0018
cg19687457	22	1865884^1865885	AluJb	0.611997	0.0207494	0.811931	0.0157835	0.199934	0.000185656	0.0018
cg26593262	14	complement(6573259^6573260)	AluJr	0.82398	0.0284607	0.605105	0.00235142	-0.218874	0.00018611	0.0018
cg13893756	12	46950189^46950190	AluSx1	0.813034	0.0115013	0.920735	0.00810998	0.107702	0.000187187	0.00181
cg14574510	5	93782661^93782662	AluJr4	0.36378	0.0166041	0.513154	0.0102403	0.149373	0.000186799	0.00181
cg21192260	22	complement(13884760^13884761)	AluSx1	0.623381	0.0147815	0.434137	0.0197902	-0.189243	0.000186392	0.00181
cg22081008	19	complement(47236131^47236132)	AluJo	0.0940039	0.00106164	0.0376267	0.00729202	-0.0563772	0.00018741	0.00181
cg00252781	2	179334658^179334659	AluSq2	0.402633	0.0265845	0.635912	0.015061	0.23328	0.000188937	0.00182
cg08197569	11	complement(56040376^56040377)	AluJb	0.813971	0.0153936	0.660588	0.0128701	-0.153383	0.000188025	0.00182
cg09067800	7	complement(100709217^100709218)	AluJb	0.903683	0.0114622	0.701787	0.0238139	-0.201896	0.000188518	0.00182
cg12405788	19	complement(7384648^7384649)	AluSp	0.888359	0.0203136	0.627163	0.0275442	-0.261195	0.000189238	0.00182
cg13210561	19	complement(72701241^72701242)	AluSz6	0.490825	0.0171594	0.157219	0.0401728	-0.333606	0.000188755	0.00182
cg15755475	7	32128185^32128186	AluSx	0.298985	0.0566164	0.757652	0.02016	0.458666	0.00018923	0.00182
cg16378063	18	complement(47329552^47329553)	AluSx	0.879898	0.0110451	0.757754	0.0115793	-0.122144	0.000189134	0.00182
cg19674315	11	213007333^213007334	AluSx	0.517063	0.00837307	0.758179	0.0304713	0.241116	0.000189407	0.00182
cg23189951	12	complement(1595048^1595049)	AluJr4	0.355224	0.0250358	0.109619	0.0202183	-0.245606	0.000189201	0.00182
cg01216882	21	complement(31804277^31804278)	AluSx3	0.652612	0.0226718	0.479219	0.00204755	-0.173393	0.000190691	0.00183
cg01467973	1	complement(140339239^140339240)	AluSx1	0.66154	0.0245095	0.409115	0.0224268	-0.252425	0.000192543	0.00184
cg07884745	15	36552195^36552196	AluJo	0.300888	0.0332697	0.628428	0.0273594	0.32754	0.000191964	0.00184
cg11146236	4	complement(4303094^4303095)	AluJb	0.73735	0.0201854	0.508239	0.022388	-0.22911	0.000192319	0.00184
cg14425552	8	complement(119633275^119633276)	AluSc8	0.698855	0.0153617	0.487928	0.0230797	-0.210927	0.000191581	0.00184
cg22556898	5	complement(25040273^25040274)	AluJo	0.883384	0.0294699	0.624029	0.0171563	-0.259355	0.000191801	0.00184
cg01835296	1	complement(32491644^32491645)	AluSz6	0.821795	0.0259349	0.596373	0.0145493	-0.225422	0.000194319	0.00185
cg05037738	14	194220473^194220474	AluSx	0.790449	0.01264	0.898165	0.00644143	0.107716	0.000193089	0.00185
cg06679185	22	complement(7985764^7985765)	AluSx1	0.91134	0.00945654	0.672367	0.0300306	-0.238972	0.000193341	0.00185
cg06757399	15	1878010^1878011	AluY	0.0960767	0.0118552	0.474486	0.0484881	0.378409	0.000194279	0.00185
cg08491066	7	156030669^156030670	AluSp	0.39491	0.0153784	0.596516	0.0216851	0.201606	0.000194006	0.00185
cg08808148	17	65711574^65711575	AluSq2	0.849788	0.00180319	0.898875	0.00621334	0.0490871	0.00019364	0.00185
cg09388991	1	complement(30669313^30669314)	AluJb	0.56747	0.0458709	0.207118	0.0125086	-0.360352	0.000194461	0.00185
cg12454461	15	complement(10078972^10078973)	AluSc	0.592171	0.0332741	0.308568	0.0170275	-0.283603	0.000193615	0.00185
cg17802537	7	complement(8857094^8857095)	AluJb	0.867131	0.00178262	0.688386	0.023472	-0.178745	0.000193024	0.00185
cg18582216	11	20509595^20509596	AluJr	0.880865	0.00485273	0.93533	0.00530099	0.0544657	0.000194504	0.00185
cg25950293	5	complement(14493500^14493501)	AluJb	0.872016	0.0181851	0.649046	0.0231788	-0.22297	0.000195548	0.00186
cg27019019	19	complement(34891725^34891726)	AluJr	0.368196	0.0171694	0.0819247	0.0336673	-0.286272	0.000194887	0.00186
cg13593090	19	9546723^9546724	AluJo	0.461561	0.0164018	0.712384	0.0288675	0.250822	0.000196951	0.00187
cg18412394	19	202784375^202784376	AluSz6	0.805615	0.0087002	0.905198	0.00989658	0.0995829	0.000196669	0.00187
cg19388739	1	complement(3581993^3581994)	AluJb	0.708805	0.0147646	0.482429	0.0261185	-0.226376	0.000197911	0.00187
cg24748056	X	124292869^124292870	AluJb	0.801985	0.00618804	0.914204	0.0134981	0.112219	0.00019666	0.00187
cg00008564	5	27830391^27830392	AluSz	0.855014	0.00829954	0.931855	0.00594278	0.0768407	0.000199723	0.00188
cg05781798	20	complement(7386858^7386859)	AluSx1	0.924379	0.00366671	0.506838	0.055252	-0.417541	0.000198398	0.00188
cg11229476	18	173517537^173517538	AluJb	0.55445	0.031225	0.803123	0.0107924	0.248673	0.000199792	0.00188
cg20399131	19	74010621^74010622	AluY	0.757983	0.0148642	0.876956	0.00534142	0.118973	0.000199226	0.00188
cg24122929	2	complement(38893252^38893253)	AluJb	0.583655	0.0522036	0.134474	0.028728	-0.449181	0.000198615	0.00188
cg25245744	19	53926711^53926712	AluSq2	0.879811	0.00167259	0.900372	0.00215276	0.0205615	0.000198203	0.00188
cg02726281	8	complement(926333^926334)	AluY	0.861509	0.0096714	0.787474	0.00185297	-0.074035	0.000200699	0.00189
cg02901722	19	complement(43824127^43824128)	AluSg	0.876438	0.0235125	0.595414	0.0290061	-0.281024	0.000199864	0.00189
cg07018647	9	complement(55459477^55459478)	AluSq2	0.894271	0.0109857	0.599663	0.0376307	-0.294608	0.00020102	0.00189
cg09821685	9	complement(109034944^109034945)	AluJr	0.847404	0.0214932	0.659402	0.0127387	-0.188001	0.000200033	0.00189
cg13507983	13	5128882^5128883	AluJo	0.690986	0.0212418	0.855695	0.00534672	0.16471	0.000200577	0.00189
cg20039073	9	complement(53510197^53510198)	AluJo	0.283364	0.0115194	0.107331	0.0203751	-0.176033	0.000200434	0.00189
cg07452200	19	complement(637701^637702)	AluSx	0.709915	0.012311	0.51588	0.0227273	-0.194035	0.000201897	0.0019
cg00404394	20	27960150^27960151	AluJr	0.612872	0.0205579	0.858264	0.0255524	0.245392	0.000204496	0.00191
cg11108137	2	complement(4509290^4509291)	AluSx3	0.585755	0.00593395	0.290556	0.0390807	-0.295199	0.000206058	0.00192
cg12232167	6	complement(196312475^196312476)	AluJo	0.800592	0.00797673	0.25679	0.0722901	-0.543802	0.000205072	0.00192
cg18714204	19	complement(134093972^134093973)	AluJo	0.507322	0.00931662	0.246876	0.0335874	-0.260445	0.000205608	0.00192
cg21093043	8	complement(40392927^40392928)	AluSc	0.666848	0.00731386	0.373977	0.0385108	-0.292872	0.00020569	0.00192
cg01562356	X	32701112^32701113	AluSx	0.790241	0.0138408	0.933307	0.0133124	0.143067	0.000208026	0.00193
cg11580897	19	complement(23879671^23879672)	AluY	0.770465	0.00613874	0.636842	0.0168289	-0.133623	0.000206998	0.00193
cg17290302	11	complement(4307110^4307111)	AluSg	0.884422	0.00427096	0.847203	0.00258394	-0.0372197	0.000207337	0.00193
cg18300998	6	52323904^52323905	AluJb	0.801076	0.0135369	0.925186	0.00970041	0.12411	0.000207752	0.00193
cg19285492	16	complement(29432551^29432552)	AluSx	0.646591	0.0185021	0.501095	0.00617804	-0.145496	0.000207042	0.00193
cg22099521	12	complement(3098760^3098761)	AluSx3	0.65939	0.0519384	0.203441	0.032219	-0.455949	0.000206934	0.00193
cg05796504	7	complement(75029421^75029422)	AluSg	0.626869	0.0291991	0.406816	0.0046288	-0.220053	0.000208743	0.00194
cg11190658	4	32711840^32711841	AluSq	0.231579	0.0104997	0.33053	0.00818805	0.0989503	0.000210051	0.00194
cg19350469	7	15704453^15704454	AluJb	0.445557	0.0415098	0.767184	0.0125349	0.321626	0.000211623	0.00195
cg20593681	12	complement(21226208^21226209)	AluSq	0.732138	0.0300604	0.502856	0.00716987	-0.229282	0.000211413	0.00195
cg22876104	4	complement(32284133^32284134)	AluJb	0.352207	0.0283311	0.0932724	0.0202972	-0.258935	0.000210257	0.00195
cg25123373	22	127208967^127208968	AluSx	0.75463	0.0102932	0.892697	0.0155115	0.138067	0.000211718	0.00195
cg08329597	9	5485511^5485512	AluSx	0.778363	0.00699558	0.906808	0.0158669	0.128444	0.000212775	0.00196
cg06279781	2	complement(74374572^74374573)	AluJr4	0.773306	0.0214203	0.52966	0.0250068	-0.243646	0.000213621	0.00197
cg08326593	1	complement(205230617^205230618)	AluJo	0.429624	0.0121225	0.109225	0.0416217	-0.320399	0.000214626	0.00197
cg10566647	19	complement(32493318^32493319)	AluSx1	0.856957	0.0166713	0.533249	0.0404445	-0.323707	0.000213608	0.00197
cg13680706	19	complement(130487281^130487282)	AluSx	0.222045	0.00942521	0.106494	0.0124817	-0.11555	0.000214958	0.00197
cg13753662	12	77831173^77831174	AluSx1	0.424048	0.0175527	0.593669	0.0147874	0.169621	0.000214663	0.00197
cg16520467	19	complement(170052930^170052931)	AluSc8	0.864469	0.00915138	0.662352	0.0257683	-0.202117	0.000214564	0.00197
cg17084653	19	26822032^26822033	AluSx	0.750231	0.0166858	0.880746	0.00572722	0.130515	0.00021378	0.00197
cg03521090	12	complement(52849695^52849696)	AluSg	0.879051	0.00512185	0.656375	0.0297367	-0.222676	0.000215906	0.00198
cg04666976	19	complement(12916059^12916060)	AluSz	0.448624	0.0130961	0.269087	0.020495	-0.179537	0.000215663	0.00198
cg09348580	9	complement(14373659^14373660)	AluY	0.8721	0.00896686	0.749885	0.0139523	-0.122215	0.000217139	0.00199
cg27056926	3	complement(21563151^21563152)	AluSx1	0.594509	0.0181103	0.375792	0.0235518	-0.218717	0.000217956	0.00199
cg14006798	5	complement(30222136^30222137)	AluSx1	0.161079	0.0175232	0.0295474	0.00362921	-0.131532	0.000219313	0.002
cg18413357	1	complement(8184274^8184275)	AluY	0.586568	0.0513077	0.166885	0.0251603	-0.419683	0.000220012	0.002
cg20659064	19	complement(51524828^51524829)	AluJo	0.354295	0.0341918	0.0863506	0.0126685	-0.267945	0.000219525	0.002
cg00220221	19	complement(33178792^33178793)	AluSc8	0.887931	0.012334	0.610958	0.0356688	-0.276973	0.000220653	0.00201
cg06123940	18	complement(29597493^29597494)	AluSx	0.808298	0.0268599	0.548291	0.0231468	-0.260007	0.000221341	0.00201
cg07872373	4	complement(65322308^65322309)	AluJr	0.29619	0.0219032	0.124494	0.00832596	-0.171696	0.000222007	0.00201
cg19010994	4	complement(113473001^113473002)	AluJr	0.492911	0.0424899	0.178449	0.00578038	-0.314462	0.000221293	0.00201
cg22442632	10	complement(96556479^96556480)	AluSg	0.791775	0.0102613	0.706306	0.00551046	-0.0854693	0.000220726	0.00201
cg26294716	13	complement(31972923^31972924)	AluSc	0.814063	0.0430223	0.380918	0.0404808	-0.433145	0.000221406	0.00201
cg04693581	9	33137111^33137112	AluSx	0.674579	0.0183509	0.849599	0.0153243	0.175019	0.00022281	0.00202
cg18759643	15	complement(28200844^28200845)	AluJr	0.796211	0.00337894	0.568348	0.0309408	-0.227864	0.00022276	0.00202
cg16962314	5	complement(25669843^25669844)	AluSz6	0.713635	0.0201801	0.363035	0.0434931	-0.3506	0.000223799	0.00203
cg10372473	10	10735594^10735595	AluJb	0.445379	0.0159357	0.572976	0.00721442	0.127597	0.000225971	0.00204
cg11029642	12	complement(17075075^17075076)	AluJr	0.584538	0.0242033	0.224005	0.0431497	-0.360533	0.000226821	0.00204
cg05946560	6	complement(47804490^47804491)	AluSz	0.789766	0.0144312	0.623144	0.0177848	-0.166622	0.000228323	0.00205
cg22748470	10	140683946^140683947	AluJo	0.795361	0.0173243	0.921762	0.00139667	0.126401	0.000228626	0.00205
cg16880483	7	complement(135725675^135725676)	AluJb	0.758903	0.023565	0.537443	0.0193408	-0.22146	0.000229637	0.00206
cg22621161	2	116654257^116654258	AluJb	0.343059	0.0377726	0.692581	0.0297912	0.349522	0.000229498	0.00206
cg03734750	11	complement(17040881^17040882)	AluSx	0.697958	0.0459385	0.252373	0.0408823	-0.445585	0.000231953	0.00207
cg06846752	1	complement(32929715^32929716)	AluSx	0.599359	0.0448143	0.225441	0.0255607	-0.373919	0.000231716	0.00207
cg07656930	3	4222111^4222112	AluSx1	0.861979	0.00611399	0.920316	0.00523925	0.0583372	0.000232018	0.00207
cg10535895	2	4541618^4541619	AluSz	0.293741	0.0278594	0.571322	0.0263153	0.277582	0.000232275	0.00207
cg16869108	5	10184319^10184320	AluSg	0.812603	0.0113067	0.912727	0.00793505	0.100124	0.000231627	0.00207
cg16970926	4	29381810^29381811	AluSx1	0.238742	0.0240626	0.471789	0.021359	0.233047	0.000232284	0.00207
cg17797395	17	complement(14583723^14583724)	AluJb	0.870235	0.0214355	0.554506	0.0379436	-0.315728	0.000232075	0.00207
cg21270243	19	216176248^216176249	AluSq2	0.667177	0.0391011	0.951874	0.00387459	0.284697	0.000231984	0.00207
cg05758978	2	complement(44614305^44614306)	AluJo	0.878405	0.0178195	0.30728	0.0769985	-0.571125	0.000234407	0.00208
cg21515879	4	53290554^53290555	AluSg4	0.461954	0.0297127	0.677291	0.00131218	0.215337	0.000232653	0.00208
cg25174637	20	30500104^30500105	AluJb	0.887717	0.00389027	0.929446	0.00425565	0.0417294	0.000233014	0.00208
cg26992387	5	complement(159206160^159206161)	AluSz	0.658569	0.0592809	0.196941	0.0236483	-0.461628	0.000233585	0.00208
cg00327946	7	complement(70175248^70175249)	AluSg	0.637876	0.0182861	0.482451	0.0113988	-0.155426	0.000236112	0.00209
cg03084476	15	complement(230719650^230719651)	AluSz6	0.714577	0.0179525	0.284676	0.0567598	-0.429902	0.000235033	0.00209
cg03792060	19	complement(113122854^113122855)	AluJo	0.575294	0.0036206	0.469098	0.0142474	-0.106196	0.000234696	0.00209
cg04388075	10	complement(39800628^39800629)	AluSx1	0.631087	0.00896467	0.557014	0.00497799	-0.0740721	0.000234747	0.00209
cg17219246	2	complement(78291432^78291433)	AluSz6	0.854141	0.0157594	0.607047	0.0303878	-0.247094	0.000235423	0.00209
cg20676760	19	complement(205056525^205056526)	AluSx	0.794393	0.00323087	0.284996	0.0705532	-0.509397	0.000236178	0.00209
cg10265982	6	complement(6837223^6837224)	AluSx	0.38799	0.0270238	0.182668	0.00911958	-0.205322	0.000237922	0.0021
cg10614223	14	18111389^18111390	AluSx	0.32815	0.010037	0.498799	0.021447	0.170648	0.000236932	0.0021
cg17284326	7	complement(98749760^98749761)	AluJr	0.609369	0.0138602	0.425516	0.0214162	-0.183853	0.00023687	0.0021
cg17851753	11	complement(99579261^99579262)	AluSc5	0.774212	0.0144912	0.571142	0.0241946	-0.20307	0.000237729	0.0021
cg26500624	19	complement(207504760^207504761)	AluSz6	0.704285	0.0115648	0.585721	0.011724	-0.118564	0.000237838	0.0021
cg04290981	1	complement(35452039^35452040)	AluSq2	0.892436	0.0102896	0.606919	0.038347	-0.285518	0.000238923	0.00211
cg07325378	11	complement(23898077^23898078)	AluY	0.885578	0.00817081	0.790089	0.0104607	-0.095489	0.000238575	0.00211
cg08620470	7	complement(70288376^70288377)	AluSg	0.912717	0.0105644	0.798474	0.0118718	-0.114243	0.000239236	0.00211
cg11912582	7	complement(202791207^202791208)	AluJb	0.25985	0.0191254	0.118342	0.00460943	-0.141508	0.000238692	0.00211
cg24082680	X	complement(63249199^63249200)	AluSx1	0.367119	0.0344078	0.0924585	0.0165754	-0.274661	0.000238881	0.00211
cg25201255	3	complement(5576120^5576121)	AluSg7	0.689619	0.0240763	0.446881	0.0236594	-0.242738	0.000238949	0.00211
cg27339401	22	74827077^74827078	AluJr4	0.720033	0.0132753	0.870766	0.0162189	0.150733	0.000238855	0.00211
cg05110901	1	complement(76931566^76931567)	AluSq2	0.858153	0.0149303	0.665693	0.0222983	-0.19246	0.000241456	0.00212
cg06879410	2	6664808^6664809	AluJb	0.871647	0.005181	0.927184	0.00574315	0.0555373	0.000240362	0.00212
cg14558021	16	complement(133832835^133832836)	AluY	0.897244	0.00963784	0.604638	0.0395865	-0.292606	0.000240157	0.00212
cg16168336	9	complement(43123952^43123953)	AluSz	0.871598	0.010624	0.6999	0.0214205	-0.171698	0.000240273	0.00212
cg06778355	17	complement(211384530^211384531)	AluSx	0.856751	0.0136837	0.517004	0.0453581	-0.339747	0.000241561	0.00213
cg01269359	17	complement(50378029^50378030)	AluY	0.769024	0.0352478	0.405124	0.0366458	-0.3639	0.000243446	0.00214
cg08142256	6	complement(61261516^61261517)	AluJr	0.883396	0.0206444	0.719897	0.00987094	-0.163499	0.000245033	0.00214
cg10138313	1	complement(44964253^44964254)	AluSq2	0.642835	0.00247569	0.292191	0.0489541	-0.350643	0.000243888	0.00214
cg13794868	5	complement(9998770^9998771)	AluJb	0.615257	0.0619299	0.106743	0.0348973	-0.508514	0.000243889	0.00214
cg24980453	19	complement(187064964^187064965)	AluSz	0.860288	0.0173401	0.709659	0.0119282	-0.150629	0.000243442	0.00214
cg27445709	17	47693946^47693947	AluSz	0.570462	0.0315184	0.813907	0.0129203	0.243446	0.000244799	0.00214
cg08435780	1	complement(49749891^49749892)	AluJr	0.571335	0.0229891	0.255887	0.0377697	-0.315449	0.00024648	0.00215
cg25918847	8	complement(87191804^87191805)	AluSx1	0.876249	0.012912	0.672541	0.0254422	-0.203709	0.000245726	0.00215
cg08483607	1	35617796^35617797	AluJb	0.878643	0.00389115	0.923317	0.00491444	0.0446744	0.000247476	0.00216
cg22551062	7	complement(155440393^155440394)	AluJo	0.851384	0.019706	0.250789	0.0819247	-0.600595	0.000247363	0.00216
cg22679120	7	2353402^2353403	AluJr	0.653739	0.0260502	0.902799	0.0232957	0.249059	0.000247502	0.00216
cg03841439	6	67550195^67550196	AluJr4	0.785701	0.0156336	0.914729	0.00918675	0.129028	0.000249012	0.00217
cg10656359	6	complement(1613081^1613082)	AluJb	0.513284	0.0553269	0.0872617	0.0229317	-0.426022	0.000249338	0.00217
cg13679311	20	complement(55889808^55889809)	AluSx1	0.588287	0.0255141	0.192846	0.0495223	-0.395441	0.00025139	0.00218
cg15761233	6	200819070^200819071	AluJb	0.829196	0.011754	0.936122	0.00943236	0.106927	0.000251863	0.00218
cg00653025	1	complement(89571489^89571490)	AluSc8	0.867831	0.0179984	0.647522	0.0253359	-0.220309	0.000252718	0.00219
cg08707931	5	5564840^5564841	AluSx	0.752898	0.0146184	0.901726	0.0150973	0.148828	0.000253678	0.00219
cg03418659	19	complement(31128414^31128415)	AluSx	0.208473	0.0162313	0.0828576	0.00720472	-0.125615	0.000254865	0.0022
cg09094866	20	complement(3700884^3700885)	AluSx	0.304623	0.0178294	0.0809148	0.0261417	-0.223708	0.000255402	0.0022
cg00047753	1	8244936^8244937	AluJb	0.757848	0.0198305	0.917796	0.0109808	0.159948	0.000257328	0.00221
cg09646572	1	31785605^31785606	AluJb	0.585031	0.0261179	0.81935	0.0204592	0.234319	0.000256409	0.00221
cg19788417	10	complement(30027638^30027639)	AluSz	0.584112	0.0126281	0.482183	0.00697229	-0.10193	0.000255908	0.00221
cg03199644	22	69919742^69919743	AluSq	0.683187	0.0196366	0.845651	0.0120893	0.162464	0.00025888	0.00222
cg13935206	10	complement(99752192^99752193)	AluSz	0.877335	0.00821041	0.232913	0.0910578	-0.644422	0.000258434	0.00222
cg02478708	17	complement(55401611^55401612)	AluSx	0.760117	0.0165767	0.449266	0.0409186	-0.310851	0.000259512	0.00223
cg14945724	8	complement(40964440^40964441)	AluSx	0.800509	0.0150006	0.481731	0.0427419	-0.318778	0.000260028	0.00223
cg18535611	22	complement(28505434^28505435)	AluSp	0.639364	0.0235543	0.22226	0.0543784	-0.417104	0.000259873	0.00223
cg20372155	2	17377600^17377601	AluJr	0.736605	0.0113634	0.869462	0.0150737	0.132856	0.000259943	0.00223
cg21841519	19	complement(38731853^38731854)	AluJb	0.757435	0.0221516	0.457967	0.0363116	-0.299469	0.000259576	0.00223
cg04041651	1	complement(114226199^114226200)	AluYc3	0.330108	0.0144536	0.0724847	0.0337289	-0.257623	0.000262471	0.00224
cg16992594	6	1970955^1970956	AluSx1	0.885047	0.00212512	0.930601	0.00612259	0.0455537	0.00026126	0.00224
cg23084517	6	complement(105895992^105895993)	AluJr	0.848696	0.0225812	0.643898	0.0184494	-0.204798	0.000262078	0.00224
cg24134880	22	complement(92076311^92076312)	AluSx1	0.520269	0.0242475	0.310892	0.0173207	-0.209377	0.000261617	0.00224
cg04484342	14	complement(189677500^189677501)	AluY	0.684318	0.0103791	0.575758	0.0114809	-0.10856	0.000263395	0.00225
cg04671614	10	complement(78913820^78913821)	AluY	0.516209	0.0313217	0.249004	0.0216775	-0.267205	0.000263318	0.00225
cg05720451	6	complement(44083688^44083689)	AluSz	0.865027	0.0124607	0.739248	0.012917	-0.125778	0.00026431	0.00225
cg08312904	X	complement(39951152^39951153)	AluJb	0.84972	0.00502701	0.750385	0.0132395	-0.0993346	0.000263395	0.00225
cg16088930	14	complement(151891964^151891965)	AluSq2	0.830438	0.0181438	0.611966	0.0253001	-0.218472	0.000262956	0.00225
cg19770278	9	complement(235676739^235676740)	AluJb	0.41066	0.0342396	0.146811	0.0156413	-0.263849	0.00026414	0.00225
cg07898104	7	complement(128417935^128417936)	AluSx	0.290506	0.00506715	0.150144	0.0194112	-0.140362	0.000266017	0.00226
cg25867545	17	complement(182880776^182880777)	AluSg	0.243479	0.000757845	0.162899	0.0114918	-0.0805808	0.000265973	0.00226
cg26537098	4	complement(3506137^3506138)	AluSp	0.607156	0.0052327	0.387496	0.0309424	-0.21966	0.000265564	0.00226
cg02782494	16	47034177^47034178	AluJr	0.799772	0.0201272	0.941629	0.00278445	0.141858	0.000268254	0.00227
cg14110168	12	complement(8619925^8619926)	AluSq	0.472228	0.0293347	0.224669	0.019832	-0.247559	0.000266798	0.00227
cg25717823	8	complement(56410673^56410674)	AluJo	0.725675	0.0140107	0.599845	0.0113123	-0.125831	0.000267339	0.00227
cg04168704	17	complement(67618489^67618490)	AluJr	0.327672	0.017281	0.186395	0.0105798	-0.141277	0.000269642	0.00228
cg08081173	1	complement(811505^811506)	AluSx1	0.827756	0.0131528	0.596051	0.0305074	-0.231706	0.000269324	0.00228
cg19793640	22	complement(40822862^40822863)	AluJo	0.727375	0.0202228	0.481056	0.0289759	-0.246319	0.000269858	0.00228
cg04446279	8	complement(2395901^2395902)	AluSx	0.795472	0.00660263	0.508423	0.0406636	-0.287049	0.000270327	0.00229
cg04711836	1	complement(39882259^39882260)	AluSx	0.763562	0.0215664	0.577006	0.0159378	-0.186556	0.000272018	0.00229
cg14276973	17	complement(136882828^136882829)	AluY	0.782995	0.00670853	0.47347	0.0439784	-0.309526	0.000271882	0.00229
cg04947574	17	complement(38008949^38008950)	AluSg	0.654645	0.0231539	0.459005	0.0159958	-0.195639	0.000272766	0.0023
cg05942503	17	complement(99930362^99930363)	AluJr	0.333706	0.00986373	0.1916	0.0179005	-0.142107	0.000272595	0.0023
cg11351471	1	complement(169400845^169400846)	AluY	0.867958	0.0104699	0.666409	0.0270284	-0.20155	0.00027252	0.0023
cg20844371	15	complement(50744715^50744716)	AluJr	0.540215	0.0531888	0.124373	0.0274031	-0.415843	0.000273044	0.0023
cg27435533	15	complement(8025961^8025962)	AluSz	0.585736	0.0309117	0.259229	0.0353977	-0.326507	0.000273408	0.0023
cg12549493	17	complement(170622245^170622246)	AluSz	0.818441	0.0102514	0.614903	0.0274916	-0.203539	0.000275049	0.00231
cg19518116	19	complement(3834167^3834168)	AluSx	0.885211	0.0296734	0.631606	0.0213585	-0.253605	0.000275134	0.00231
cg25460655	16	complement(79126254^79126255)	AluJb	0.674765	0.0212568	0.430816	0.0280435	-0.243949	0.000275767	0.00231
cg05418246	17	95220737^95220738	AluSq2	0.814172	0.00302109	0.873851	0.00808134	0.0596797	0.000278133	0.00233
cg18728558	22	98862796^98862797	AluY	0.381073	0.0289752	0.735298	0.0422889	0.354225	0.000279298	0.00233
cg00916365	2	complement(13188247^13188248)	AluSz6	0.655427	0.0400162	0.329311	0.0251097	-0.326117	0.000280375	0.00234
cg01614203	22	complement(12884256^12884257)	AluSq2	0.545183	0.02589	0.225263	0.0384515	-0.31992	0.000280637	0.00234
cg05293216	7	complement(35080812^35080813)	AluYf4	0.815387	0.0143015	0.675516	0.0143396	-0.139871	0.000279851	0.00234
cg06070397	19	76374198^76374199	AluJb	0.378453	0.00478058	0.412518	0.001234	0.0340648	0.000280948	0.00234
cg24201755	16	complement(32900872^32900873)	AluSq2	0.807073	0.0127207	0.66632	0.0159374	-0.140753	0.000280469	0.00234
cg25492985	3	complement(31555856^31555857)	AluSz	0.240624	0.0201055	0.0932498	0.00724235	-0.147375	0.000281464	0.00234
cg13275387	10	complement(27846561^27846562)	AluSx	0.491324	0.0209022	0.158417	0.0435835	-0.332906	0.000282909	0.00235
cg00875565	7	74421587^74421588	AluJr	0.701871	0.0214333	0.884387	0.0156127	0.182517	0.000283586	0.00236
cg26463157	12	1341290^1341291	AluSg	0.509594	0.0245868	0.798596	0.0340894	0.289002	0.000284736	0.00236
cg19149522	16	6616423^6616424	AluJo	0.752791	0.0204122	0.895336	0.00376864	0.142545	0.000286139	0.00237
cg19599045	20	23289738^23289739	AluSg	0.648986	0.0232158	0.878063	0.0239608	0.229077	0.000286319	0.00237
cg22501824	10	68236944^68236945	AluJo	0.66185	0.016402	0.85349	0.0225905	0.19164	0.000286568	0.00237
cg23242649	15	complement(34196465^34196466)	AluSg	0.834655	0.00930715	0.557294	0.0393142	-0.277361	0.000286474	0.00237
cg25103617	10	complement(4432186^4432187)	AluJb	0.659832	0.00987749	0.477673	0.0245952	-0.182159	0.000285249	0.00237
cg01663649	1	complement(56717579^56717580)	AluSx	0.858612	0.0157744	0.593407	0.0353291	-0.265205	0.000288235	0.00238
cg05035979	6	complement(49051759^49051760)	AluSz6	0.427739	0.00979502	0.256511	0.0229785	-0.171228	0.000288173	0.00238
cg07224455	16	10058340^10058341	AluSx	0.901847	0.00515515	0.944018	0.00334743	0.0421716	0.000287174	0.00238
cg07679836	11	complement(33548423^33548424)	AluSc8	0.313317	0.0148158	0.198685	0.00773857	-0.114632	0.000287651	0.00238
cg09686298	19	complement(75255590^75255591)	AluJb	0.901151	0.0194717	0.691536	0.0235772	-0.209615	0.000288147	0.00238
cg09324113	19	complement(56737118^56737119)	AluSq2	0.256199	0.0261046	0.0765533	0.00266263	-0.179645	0.000289594	0.00239
cg20791804	18	complement(20111652^20111653)	AluSq2	0.487748	0.0357483	0.140426	0.0361171	-0.347322	0.000291501	0.0024
cg24228270	1	complement(108301397^108301398)	AluSz	0.32193	0.0357144	0.0696834	0.00939933	-0.252247	0.000292241	0.0024
cg25240969	10	complement(35484042^35484043)	AluSq	0.652477	0.0159144	0.32264	0.0455647	-0.329837	0.000291617	0.0024
cg08095345	2	complement(34429905^34429906)	AluJb	0.690721	0.0200917	0.417654	0.0346118	-0.273066	0.000293442	0.00241
cg17047517	19	complement(176049811^176049812)	AluJr	0.812033	0.0195006	0.332864	0.0674475	-0.479169	0.000293162	0.00241
cg04919378	7	11656846^11656847	AluJb	0.602712	0.0251273	0.777791	0.00536981	0.175079	0.000295013	0.00242
cg06010659	6	complement(1634505^1634506)	AluJb	0.310254	0.0180412	0.122158	0.0209081	-0.188096	0.000295457	0.00242
cg23793110	9	50009830^50009831	AluSg	0.358366	0.0221478	0.631517	0.0334199	0.273151	0.000295149	0.00242
cg02520077	11	complement(156163116^156163117)	AluJr4	0.761398	0.01751	0.627839	0.00889382	-0.133559	0.000297258	0.00243
cg05958900	20	complement(132251896^132251897)	AluY	0.401396	0.018728	0.225081	0.017909	-0.176314	0.000296653	0.00243
cg16321450	4	complement(128755527^128755528)	AluSx1	0.819786	0.0124071	0.547522	0.0380879	-0.272264	0.000297912	0.00243
cg20830627	5	complement(122443562^122443563)	AluSx	0.85877	0.0167444	0.445566	0.0583679	-0.413204	0.000296538	0.00243
cg07976112	19	44888679^44888680	AluJb	0.369975	0.0273121	0.588411	0.017003	0.218435	0.000299153	0.00244
cg18504143	9	complement(7219603^7219604)	AluJr	0.453212	0.0114462	0.215829	0.0330484	-0.237383	0.000299536	0.00244
cg22458640	11	79703067^79703068	AluJr	0.738057	0.0116396	0.844506	0.0105143	0.106449	0.000299681	0.00244
cg23558456	4	complement(45262537^45262538)	AluSx1	0.721826	0.0359427	0.308304	0.04922	-0.413521	0.000299942	0.00244
cg26408599	8	complement(23729959^23729960)	AluJr	0.737852	0.0130695	0.601265	0.015303	-0.136587	0.000299567	0.00244
cg01041053	19	65905303^65905304	AluSx	0.132276	0.0127586	0.282198	0.0180588	0.149922	0.000300733	0.00245
cg12887220	10	complement(220263662^220263663)	AluJr	0.298693	0.0310735	0.0870792	0.00314054	-0.211614	0.00030157	0.00245
cg19551037	16	complement(67424148^67424149)	AluSq	0.386621	0.0244317	0.137853	0.027422	-0.248768	0.000301941	0.00245
cg25745425	17	64497908^64497909	AluSx1	0.903089	0.0019961	0.921668	0.00188086	0.0185786	0.000301847	0.00245
cg00702552	10	150855389^150855390	AluSq2	0.883767	0.00893167	0.948381	0.00339501	0.0646141	0.000303901	0.00246
cg00837103	11	complement(61447268^61447269)	AluJb	0.391161	0.0335325	0.145169	0.0139953	-0.245993	0.000302548	0.00246
cg05576904	6	complement(63331144^63331145)	AluY	0.89654	0.00765967	0.718755	0.0251206	-0.177785	0.000302617	0.00246
cg08291335	16	complement(35080808^35080809)	AluYf4	0.722972	0.0422927	0.245498	0.0564978	-0.477474	0.000303312	0.00246
cg10150902	6	92303710^92303711	AluJb	0.826644	0.0115363	0.922896	0.00837521	0.0962519	0.000305749	0.00247
cg21638259	2	74170^74171	AluJb	0.754161	0.00352471	0.832908	0.0111036	0.0787469	0.000304366	0.00247
cg01107252	15	complement(83358592^83358593)	AluJb	0.859205	0.0100105	0.61456	0.0348755	-0.244645	0.000307379	0.00248
cg19404692	6	complement(129663717^129663718)	AluJr	0.727843	0.0516626	0.326079	0.0296296	-0.401764	0.000306773	0.00248
cg04258138	2	complement(636227^636228)	AluJb	0.722126	0.0053431	0.55539	0.0241925	-0.166736	0.000309649	0.00249
cg07879942	19	complement(47013270^47013271)	AluSx1	0.730194	0.0206236	0.476071	0.0315618	-0.254123	0.000307796	0.00249
cg15425527	19	complement(47849437^47849438)	AluSx	0.869906	0.0102917	0.622315	0.0352966	-0.247591	0.000308878	0.00249
cg23528763	17	4691107^4691108	AluSx1	0.348206	0.0316006	0.566847	0.00737614	0.218641	0.000308236	0.00249
ch.3.1444649R	2	65894942^65894943	AluJb	0.094018	0.00928927	0.175859	0.0078475	0.081841	0.000309597	0.00249
cg02739641	1	complement(17483419^17483420)	AluSc	0.68693	0.0109692	0.386974	0.0432738	-0.299956	0.000311596	0.0025
cg11218699	15	74906377^74906378	AluSx	0.636648	0.0287608	0.868833	0.019064	0.232185	0.000309811	0.0025
cg13446859	6	30079055^30079056	AluJb	0.580863	0.0332814	0.866935	0.0265137	0.286073	0.00031089	0.0025
cg19563976	5	complement(148496521^148496522)	AluSq2	0.756097	0.0121562	0.644544	0.0112834	-0.111553	0.000310379	0.0025
cg26067319	22	complement(21921743^21921744)	AluSx3	0.749448	0.0208724	0.606545	0.0039746	-0.142903	0.000310409	0.0025
cg03414979	8	complement(94951349^94951350)	AluSx1	0.862512	0.00734428	0.468934	0.0582115	-0.393578	0.000313609	0.00251
cg14642381	8	complement(70964123^70964124)	AluJb	0.372945	0.0229107	0.10913	0.0319773	-0.263815	0.000313895	0.00252
cg21333338	17	complement(2808456^2808457)	AluSq	0.823069	0.00626465	0.604257	0.0320607	-0.218812	0.000315394	0.00252
cg05592345	3	complement(197519339^197519340)	AluJb	0.652571	0.0530993	0.14364	0.0544633	-0.508931	0.000316767	0.00253
cg18847519	20	complement(45376883^45376884)	AluSx1	0.325107	0.034346	0.071786	0.0158659	-0.253321	0.000315869	0.00253
cg03887676	1	complement(142616241^142616242)	AluY	0.580048	0.0225854	0.414169	0.0103348	-0.165879	0.000319048	0.00254
cg05969306	13	48612661^48612662	AluSx1	0.447127	0.0158933	0.649561	0.0257817	0.202434	0.000318048	0.00254
cg07253226	4	complement(174597129^174597130)	AluJr4	0.544499	0.0188621	0.400675	0.0103845	-0.143824	0.000318845	0.00254
cg08379672	4	149920075^149920076	AluJb	0.746413	0.0257953	0.923046	0.00570014	0.176633	0.000317617	0.00254
cg21160290	9	136149941^136149942	AluSq10	0.830083	0.0132647	0.937213	0.00900714	0.10713	0.000318488	0.00254
cg26322261	2	241769497^241769498	AluSp	0.820603	0.00651941	0.905104	0.0108347	0.0845014	0.000318282	0.00254
cg26408382	1	complement(156087717^156087718)	AluJr	0.596474	0.0207845	0.376955	0.0254121	-0.219519	0.000317536	0.00254
cg02536085	3	181254064^181254065	AluSp	0.864878	0.00430043	0.895857	0.00176877	0.0309789	0.000322115	0.00256
cg07498919	2	173791589^173791590	AluSc	0.781954	0.0151654	0.898093	0.00861691	0.11614	0.000322822	0.00256
cg07829444	12	complement(53836316^53836317)	AluSg4	0.566406	0.0241129	0.0966132	0.066236	-0.469793	0.000321616	0.00256
cg09318731	19	40694183^40694184	AluSx1	0.649604	0.0200339	0.845589	0.0215408	0.195985	0.000322086	0.00256
cg14899131	10	complement(20295033^20295034)	AluSx1	0.815543	0.010716	0.482998	0.0487816	-0.332545	0.000322853	0.00256
cg19701213	19	42817154^42817155	AluSx1	0.345551	0.00926183	0.591732	0.0357612	0.246181	0.000321741	0.00256
cg20055703	11	14542839^14542840	AluJb	0.842485	0.0116036	0.922003	0.0028186	0.0795186	0.000322662	0.00256
cg21501698	11	119026321^119026322	AluSx	0.80836	0.0098338	0.897584	0.00910086	0.0892243	0.000322694	0.00256
cg08194058	14	complement(24555163^24555164)	AluSx1	0.804746	0.0260025	0.493865	0.0388484	-0.310881	0.000324377	0.00257
cg10297662	19	50371964^50371965	AluSz	0.68816	0.0361272	0.929056	0.00271667	0.240896	0.000324571	0.00257
cg11454699	11	complement(73738182^73738183)	AluSz6	0.904234	0.0169288	0.590081	0.0440609	-0.314153	0.000323352	0.00257
cg20808711	6	complement(32160998^32160999)	AluSx	0.896346	0.008075	0.683001	0.0310417	-0.213344	0.00032414	0.00257
cg24965356	13	109796642^109796643	AluSq2	0.8298	0.0127568	0.918878	0.0040575	0.0890781	0.000323601	0.00257
cg23354745	19	complement(16876325^16876326)	AluJo	0.215603	0.0267157	0.0345097	0.00550757	-0.181094	0.000326535	0.00258
cg25377510	2	complement(113298996^113298997)	AluJr	0.790992	0.0104979	0.484978	0.0448221	-0.306014	0.000324913	0.00258
cg20557125	14	complement(88702533^88702534)	AluJr	0.845842	0.0188418	0.530675	0.0436175	-0.315167	0.000327627	0.00259
cg01768936	11	complement(18814989^18814990)	AluSx1	0.847019	0.0233275	0.500456	0.0468174	-0.346563	0.00032912	0.0026
cg05473008	7	23610211^23610212	AluSg	0.371266	0.0252742	0.542083	0.00502701	0.170817	0.000328507	0.0026
cg22062975	11	33288186^33288187	AluJb	0.581987	0.0287748	0.797109	0.0150194	0.215122	0.00032873	0.0026
cg10723319	19	18521233^18521234	AluSx	0.75814	0.0134889	0.889542	0.0145721	0.131402	0.00033069	0.00261
cg18159934	11	complement(59942032^59942033)	AluSg7	0.542584	0.0163836	0.290592	0.0343796	-0.251992	0.000330821	0.00261
cg00845956	19	complement(33214444^33214445)	AluY	0.859005	0.0238754	0.568494	0.0369578	-0.29051	0.000333592	0.00262
cg03769992	10	complement(50010141^50010142)	AluJr	0.911719	0.00471708	0.849319	0.00819372	-0.0623996	0.000334119	0.00262
cg07276518	1	231348409^231348410	AluJr	0.439758	0.00858262	0.538736	0.0122869	0.0989776	0.000333335	0.00262
cg05964462	13	complement(22736769^22736770)	AluJr	0.654498	0.0355497	0.305544	0.0392271	-0.348954	0.000335778	0.00263
cg07184922	2	complement(232649816^232649817)	AluSx	0.868215	0.00289156	0.755034	0.0169164	-0.113182	0.000335101	0.00263
cg10696363	1	complement(111583579^111583580)	AluSp	0.783507	0.0164104	0.607827	0.0209749	-0.17568	0.000334777	0.00263
cg15046489	17	complement(48857353^48857354)	AluJb	0.840557	0.00167905	0.692992	0.0223161	-0.147565	0.000335335	0.00263
cg15766687	19	complement(42346176^42346177)	AluJb	0.680749	0.0131441	0.323733	0.0525336	-0.357016	0.000335555	0.00263
cg19724522	4	complement(165881424^165881425)	AluSg7	0.812804	0.00784064	0.729405	0.00992007	-0.0833989	0.000334972	0.00263
cg00048697	4	56459255^56459256	AluSx1	0.73554	0.00557141	0.890484	0.022864	0.154945	0.000337266	0.00264
cg10705570	15	complement(20498417^20498418)	AluSq	0.664021	0.0226648	0.407193	0.0317227	-0.256828	0.000336607	0.00264
cg15264399	8	104084136^104084137	AluJo	0.576418	0.00668943	0.723764	0.0213496	0.147345	0.000336928	0.00264
cg17640684	4	151776137^151776138	AluSx	0.825898	0.0015449	0.861082	0.00511598	0.0351845	0.000337347	0.00264
cg23307829	2	203245987^203245988	AluSx4	0.642184	0.0394561	0.909712	0.00969396	0.267528	0.000337178	0.00264
cg12481426	20	complement(32950490^32950491)	AluJo	0.687578	0.0357885	0.430459	0.015766	-0.257119	0.000339161	0.00265
cg03713826	16	complement(27077852^27077853)	AluSx1	0.76698	0.013756	0.512258	0.0362376	-0.254722	0.000339771	0.00266
cg16412228	16	complement(2941920^2941921)	AluSq2	0.482942	0.0185535	0.163166	0.0450129	-0.319776	0.000340502	0.00266
cg16904377	1	31415653^31415654	AluJr	0.504222	0.0394914	0.770138	0.00894081	0.265916	0.000340646	0.00266
cg00710618	4	complement(108994179^108994180)	AluJo	0.758567	0.0238752	0.481299	0.0349123	-0.277268	0.000343044	0.00267
cg01261013	21	complement(37691747^37691748)	AluSp	0.828078	0.0251329	0.587833	0.0266261	-0.240245	0.000341828	0.00267
cg17884425	14	complement(102705945^102705946)	AluSc	0.72857	0.0147918	0.597577	0.0134323	-0.130993	0.00034295	0.00267
cg21006470	20	complement(36973845^36973846)	AluJo	0.807167	0.0120698	0.724422	0.00367171	-0.0827456	0.00034237	0.00267
cg22683036	1	complement(63249209^63249210)	AluSx1	0.404597	0.0522262	0.0564653	0.00964678	-0.348132	0.000343157	0.00267
cg04799421	1	complement(40590377^40590378)	AluSq2	0.75017	0.0272774	0.550483	0.0136678	-0.199687	0.000345207	0.00268
cg16552525	5	148988228^148988229	AluSg	0.669009	0.0138377	0.895531	0.0316991	0.226521	0.000344342	0.00268
cg14853933	15	25228929^25228930	AluSx	0.736238	0.0199913	0.868074	0.00258082	0.131836	0.00034615	0.00269
cg01100690	17	complement(4955307^4955308)	AluSq	0.894324	0.00722221	0.702216	0.0285406	-0.192108	0.000349268	0.0027
cg01428518	9	complement(111898237^111898238)	AluSq2	0.827306	0.0126178	0.557837	0.0393064	-0.269469	0.000348819	0.0027
cg04524513	2	complement(74055599^74055600)	AluJo	0.821694	0.0259867	0.611648	0.0189596	-0.210046	0.000348366	0.0027
cg11298264	2	complement(62138702^62138703)	AluJo	0.89036	0.0371561	0.637828	0.0106828	-0.252532	0.000347908	0.0027
cg12803738	19	complement(10706343^10706344)	AluJr	0.252478	0.00902048	0.0914161	0.0229551	-0.161062	0.000348244	0.0027
cg21534774	17	complement(45863706^45863707)	AluJr	0.786582	0.0174908	0.467618	0.0456439	-0.318963	0.000349263	0.0027
cg10108539	6	complement(74162788^74162789)	AluSc8	0.651022	0.00353103	0.580776	0.0101791	-0.0702456	0.000350421	0.00271
cg02587004	9	complement(112613183^112613184)	AluY	0.796846	0.0245372	0.612557	0.0141091	-0.18429	0.000352284	0.00272
cg12125567	14	complement(25331255^25331256)	AluJb	0.823403	0.0239825	0.632331	0.0169543	-0.191072	0.000353411	0.00272
cg16417787	19	complement(3585280^3585281)	AluSx1	0.23158	0.0115617	0.0942581	0.0176324	-0.137322	0.000351904	0.00272
cg00261099	18	complement(14461159^14461160)	AluJb	0.446238	0.0170654	0.317515	0.010027	-0.128723	0.000353882	0.00273
cg01372971	7	complement(150113981^150113982)	AluSq	0.915705	0.010056	0.698265	0.0319048	-0.21744	0.000354597	0.00273
cg10895931	16	complement(71997496^71997497)	AluJb	0.772692	0.0269325	0.596057	0.00371943	-0.176635	0.000355296	0.00273
cg17359407	14	complement(38264062^38264063)	AluJr	0.837245	0.0212926	0.572143	0.0348053	-0.265102	0.000355184	0.00273
cg21659949	22	complement(22020025^22020026)	AluJb	0.670895	0.0154986	0.480168	0.0248969	-0.190728	0.000353863	0.00273
cg26494252	19	complement(15083916^15083917)	AluJb	0.601981	0.0181256	0.412442	0.0228438	-0.18954	0.000354669	0.00273
cg04117113	16	78105804^78105805	AluSq2	0.722846	0.0187988	0.855255	0.00792775	0.132409	0.000356746	0.00274
cg04722283	16	complement(3329195^3329196)	AluSx	0.806335	0.0286546	0.588976	0.0173712	-0.217359	0.000357474	0.00274
cg09148253	13	complement(21612881^21612882)	AluSx	0.557465	0.0380209	0.141365	0.0516095	-0.416101	0.000356493	0.00274
cg22632871	16	complement(28009874^28009875)	AluJr4	0.881697	0.00993768	0.780591	0.0119969	-0.101106	0.000356701	0.00274
cg05571472	6	31802104^31802105	AluJb	0.230523	0.0308492	0.517301	0.0316866	0.286778	0.000357869	0.00275
cg13100182	21	complement(44827167^44827168)	AluSx1	0.644592	0.0291076	0.204412	0.061358	-0.44018	0.000358548	0.00275
cg18421367	7	complement(44654725^44654726)	AluSz	0.702069	0.00653701	0.574408	0.0185696	-0.127661	0.000357892	0.00275
cg18937502	10	35624601^35624602	AluJb	0.741615	0.029896	0.942102	0.0081759	0.200487	0.000361364	0.00276
cg19310365	19	complement(47002878^47002879)	AluJo	0.877059	0.0224626	0.615254	0.0336638	-0.261805	0.000361256	0.00276
cg00100804	9	123836087^123836088	AluSz	0.780956	0.0206167	0.918462	0.00529215	0.137506	0.000363195	0.00277
cg03006232	19	complement(57176882^57176883)	AluJo	0.651179	0.020095	0.303797	0.0498388	-0.347382	0.000362276	0.00277
cg08758521	2	complement(42738578^42738579)	AluSq2	0.904194	0.00507594	0.734249	0.0258028	-0.169945	0.000362708	0.00277
cg06161952	18	45379593^45379594	AluSg	0.824486	0.0203972	0.956887	0.00224561	0.132401	0.000364968	0.00278
cg07587783	19	complement(37805170^37805171)	AluJb	0.765527	0.0240805	0.550477	0.0230519	-0.21505	0.00036521	0.00278
cg10520799	5	complement(72784272^72784273)	AluSz	0.884386	0.0191535	0.575826	0.0438086	-0.30856	0.000364666	0.00278
cg23920748	7	complement(5084771^5084772)	AluSc	0.732007	0.0188406	0.586549	0.0123522	-0.145457	0.000364009	0.00278
cg01397793	16	complement(17460337^17460338)	AluSz	0.897727	0.00396401	0.755268	0.0217385	-0.142458	0.000366112	0.00279
cg04952282	15	complement(22505477^22505478)	AluJo	0.643926	0.0178619	0.451862	0.0238219	-0.192063	0.000365318	0.00279
cg08751025	2	complement(62591489^62591490)	AluSx	0.760008	0.0207254	0.599819	0.0137016	-0.160189	0.00036599	0.00279
cg09353726	1	1656589^1656590	AluSz	0.740808	0.0232865	0.906571	0.0109263	0.165763	0.000366704	0.00279
cg14145667	19	complement(909533^909534)	AluSx	0.776819	0.0115163	0.578985	0.0285122	-0.197834	0.000369088	0.0028
cg18473388	15	complement(81488867^81488868)	AluJb	0.396621	0.0260077	0.175792	0.0223499	-0.220829	0.00036772	0.0028
cg21574855	1	159827091^159827092	AluSq2	0.799842	0.0127057	0.907705	0.0109285	0.107863	0.000368533	0.0028
cg25241823	19	complement(18983753^18983754)	AluSx	0.759959	0.00830668	0.48428	0.0420008	-0.275679	0.000367893	0.0028
cg07056132	1	complement(25036916^25036917)	AluJo	0.918814	0.00653266	0.646958	0.0417759	-0.271856	0.000370039	0.00281
cg20337903	7	complement(105502709^105502710)	AluJo	0.879002	0.0181039	0.6704	0.0269359	-0.208602	0.00037045	0.00281
cg23907424	19	complement(55248962^55248963)	AluSx3	0.710125	0.0170926	0.584844	0.00936926	-0.12528	0.000370512	0.00281
cg22913996	12	53542686^53542687	AluSc8	0.743903	0.0278697	0.92839	0.00705249	0.184487	0.00037274	0.00282
cg11566358	4	complement(156875336^156875337)	AluJb	0.31303	0.0331783	0.0945967	0.00776436	-0.218433	0.000374315	0.00283
cg13361665	20	3189311^3189312	AluSp	0.676964	0.0217247	0.883338	0.0238162	0.206374	0.000376252	0.00284
cg14867639	12	complement(100590495^100590496)	AluSq2	0.784341	0.00935437	0.587162	0.0293233	-0.197179	0.000375266	0.00284
cg17511017	6	complement(168722870^168722871)	AluSx	0.808193	0.0215911	0.540539	0.0358927	-0.267653	0.000378995	0.00285
cg24895777	19	complement(18359560^18359561)	AluSq	0.888285	0.00944121	0.607911	0.0428438	-0.280375	0.000378812	0.00285
cg26314853	14	complement(93599873^93599874)	AluSx	0.525461	0.0365091	0.275296	0.0140883	-0.250165	0.000378371	0.00285
cg03539754	9	complement(136176468^136176469)	AluSq2	0.588115	0.00421789	0.402457	0.0287843	-0.185658	0.000380886	0.00286
cg25506045	17	complement(46239623^46239624)	AluSx	0.90345	0.009681	0.759433	0.0203722	-0.144017	0.000380148	0.00286
cg25849281	1	complement(8937077^8937078)	AluY	0.405003	0.0453769	0.0827895	0.0220915	-0.322214	0.000380285	0.00286
cg20752628	2	complement(207114780^207114781)	AluJr4	0.546062	0.0267507	0.147404	0.0565462	-0.398657	0.000382957	0.00287
cg17868609	19	5276832^5276833	AluY	0.756923	0.0203566	0.890812	0.00527139	0.133889	0.000384314	0.00288
cg07132045	4	32198676^32198677	AluJo	0.281692	0.0155052	0.43121	0.01768	0.149518	0.000386432	0.00289
cg11268581	9	complement(107525889^107525890)	AluY	0.701268	0.0275784	0.483435	0.0203424	-0.217833	0.00038683	0.00289
cg27302863	1	complement(17075306^17075307)	AluJb	0.655886	0.00425761	0.362744	0.0458824	-0.293142	0.000385609	0.00289
cg16808587	4	complement(174432425^174432426)	AluSx1	0.347263	0.0151523	0.227498	0.0112362	-0.119764	0.000388635	0.0029
cg18398596	7	44061603^44061604	AluJr	0.771655	0.0148417	0.893924	0.0123249	0.122268	0.000391296	0.00292
cg24765723	8	complement(141997970^141997971)	AluJb	0.354984	0.0135083	0.213348	0.0178185	-0.141636	0.000392126	0.00292
cg06831389	17	complement(44319122^44319123)	AluJr4	0.894754	0.00343101	0.802517	0.0141613	-0.0922366	0.000393135	0.00293
cg08476415	1	complement(248023717^248023718)	AluJr	0.894574	0.0126161	0.596452	0.0453875	-0.298122	0.000393551	0.00293
cg16284000	8	complement(21638355^21638356)	AluJr	0.491977	0.0198478	0.316118	0.0194779	-0.175859	0.000394654	0.00293
[truncated: 2,911 more rows]
